# Supplementary material for: Crystal structure of 3-mesityl-1-[(pyridin-2-yl)meth­yl]-3,4,5,6-tetra­hydro­pyrim­idin-1-ium bromide monohydrate
Source: Acta Crystallogr E Crystallogr Commun. 2015 Mar 4;71(Pt 4):o224. doi: 10.1107/S2056989015003989 (PMC4438856; doi:10.1107/S2056989015003989)
Supplement: Supplementary file 1 [file e-71-0o224-sup1.cif]

##############################################################################
#                                                                            #
# This CIF contains the data in a paper accepted for publication in          #
# Acta Crystallographica Section E. It conforms to the requirements of       #
# Notes for Authors for Acta Crystallographica Section E, and has been       #
# peer reviewed under the auspices of the IUCr Commission on Journals.       #
#                                                                            #
# Full details of the Crystallographic Information File format               #
# are given in the paper "The Crystallographic Information File (CIF):       #
# a New Standard Archive File for Crystallography" by S. R. Hall, F. H.      #
# Allen and I. D. Brown [Acta Cryst. (1991), A47, 655-685].                  #
#                                                                            #
# The current version of the core CIF dictionary is obtainable from          #
# ftp://ftp.iucr.org/pub/cif_core.dic.                                       #
#                                                                            #
# Software is freely available for graphical display of the structure(s)     #
# in this CIF. For information consult the CIF software page                 #
# http://www.iucr.org/resources/cif/software.                                #
#                                                                            #
# This file may be used for bona fide research purposes within the           #
# scientific community so long as proper attribution is given to the journal # 
# article from which it was obtained.                                        #
#                                                                            #
##############################################################################
data_I
_database_code_depnum_ccdc_archive 'CCDC 1051286'
_audit_creation_method
;
  Olex2 1.2
  (compiled Apr 23 2013 17:54:37, GUI svn.r4466)
;
_chemical_name_systematic
;
3-Mesityl-1-[(pyridin-2-yl)methyl]-3,4,5,6-tetrahydropyrimidin-1-ium bromide
monohydrate
;
_chemical_name_common     ?
_chemical_formula_moiety     'C19 H24 N3 +, Br -, H2 O'
_chemical_formula_sum     'C19 H26 Br N3 O'
_chemical_formula_iupac     'C19 H24 N3 +, Br -, H2 O'
_chemical_formula_weight     392.34
_chemical_melting_point     ?
_space_group_crystal_system     orthorhombic
_space_group_name_H-M_alt     'P b c a'
_space_group_name_Hall     '-P 2ac 2ab'
loop_
    _space_group_symop_id
    _space_group_symop_operation_xyz
    1 'x, y, z'
    2 '-x+1/2, -y, z+1/2'
    3 'x+1/2, -y+1/2, -z'
    4 '-x, y+1/2, -z+1/2'
    5 '-x, -y, -z'
    6 'x-1/2, y, -z-1/2'
    7 '-x-1/2, y-1/2, z'
    8 'x, -y-1/2, z-1/2'
_cell_length_a     15.5868(5)
_cell_length_b     14.6323(4)
_cell_length_c     17.0439(6)
_cell_angle_alpha     90.00
_cell_angle_beta     90.00
_cell_angle_gamma     90.00
_cell_volume     3887.2(2)
_cell_formula_units_Z     8
_cell_measurement_reflns_used     1997
_cell_measurement_theta_min     3.5340
_cell_measurement_theta_max     23.8400
_cell_measurement_temperature     291(2)
_exptl_crystal_description     block
_exptl_crystal_colour     colourless
_exptl_crystal_size_max     0.3
_exptl_crystal_size_mid     0.28
_exptl_crystal_size_min     0.26
_exptl_crystal_density_diffrn     1.341
_exptl_crystal_density_meas     ?
_exptl_crystal_density_method     'not measured'
_exptl_crystal_F_000     1632
_exptl_absorpt_coefficient_mu     2.125
_exptl_absorpt_correction_type     multi-scan
_exptl_absorpt_process_details
;
(CrysAlis PRO; Agilent, 2011)
;
_exptl_absorpt_correction_T_min     0.91039
_exptl_absorpt_correction_T_max     1.00000
_exptl_special_details     ?
_diffrn_ambient_temperature     291.15
_diffrn_radiation_type     'Mo K\a'
_diffrn_radiation_wavelength     0.7107
_diffrn_radiation_monochromator     graphite
_diffrn_measurement_device_type     'Agilent Xcalibur (Eos, Gemini)'
_diffrn_measurement_method     '\w scans'
_diffrn_detector_area_resol_mean     16.2312
_diffrn_reflns_number     10196
_diffrn_reflns_av_R_equivalents     0.0311
_diffrn_reflns_theta_min     3.03
_diffrn_reflns_theta_max     26.37
_diffrn_reflns_theta_full     26.37
_diffrn_measured_fraction_theta_max     0.998
_diffrn_measured_fraction_theta_full     0.998
_diffrn_reflns_limit_h_min     -10
_diffrn_reflns_limit_h_max     19
_diffrn_reflns_limit_k_min     -17
_diffrn_reflns_limit_k_max     18
_diffrn_reflns_limit_l_min     -12
_diffrn_reflns_limit_l_max     21
_diffrn_standards_number     ?
_diffrn_standards_interval_count     ?
_diffrn_standards_interval_time     ?
_diffrn_standards_decay_%     ?
_refine_special_details
;
Refinement of <i>F</i>^2^ against ALL reflections. The weighted <i>R</i>-factor
<i>wR</i> and goodness of fit <i>S</i> are based on <i>F</i>^2^, conventional
<i>R</i>-factors <i>R</i> are based on <i>F</i>, with <i>F</i> set to zero for
negative <i>F</i>^2^. The threshold expression of <i>F</i>^2^ >
\s(<i>F</i>^2^) is used only for calculating <i>R</i>-factors(gt) <i>etc</i>.
and is not relevant to the choice of reflections for refinement.
<i>R</i>-factors based on <i>F</i>^2^ are statistically about twice as large
as those based on <i>F</i>, and <i>R</i>- factors based on ALL data will be
even larger.
;
_reflns_number_total     3969
_reflns_number_gt     2522
_reflns_threshold_expression     I>2sigma(I)
_refine_ls_structure_factor_coef     Fsqd
_refine_ls_matrix_type     full
_refine_ls_R_factor_all     0.0923
_refine_ls_R_factor_gt     0.0509
_refine_ls_wR_factor_gt     0.1152
_refine_ls_wR_factor_ref     0.1341
_refine_ls_goodness_of_fit_ref     1.028
_refine_ls_restrained_S_all     1.028
_refine_ls_number_reflns     3969
_refine_ls_number_parameters     227
_refine_ls_number_restraints     1
_refine_ls_hydrogen_treatment     mixed
_refine_ls_weighting_scheme     calc
_refine_ls_weighting_details
         'calc w=1/[\s^2^(Fo^2^)+(0.0530P)^2^+3.4187P] where P=(Fo^2^+2Fc^2^)/3'
_atom_sites_solution_hydrogens     geom
_atom_sites_solution_primary     direct
_atom_sites_solution_secondary     difmap
_refine_ls_shift/su_max     0.000
_refine_ls_shift/su_mean     0.000
_refine_diff_density_max     0.830
_refine_diff_density_min     -0.809
_refine_ls_extinction_method     none
_refine_ls_extinction_coef     ?
loop_
    _atom_type_symbol
    _atom_type_description
    _atom_type_scat_dispersion_real
    _atom_type_scat_dispersion_imag
    _atom_type_scat_source
    'C' 'C' 0.0033 0.0016
                         'International Tables Vol C Tables 4.2.6.8 and 6.1.1.4'
    'H' 'H' 0.0000 0.0000
                         'International Tables Vol C Tables 4.2.6.8 and 6.1.1.4'
    'Br' 'Br' -0.2901 2.4595
                         'International Tables Vol C Tables 4.2.6.8 and 6.1.1.4'
    'N' 'N' 0.0061 0.0033
                         'International Tables Vol C Tables 4.2.6.8 and 6.1.1.4'
    'O' 'O' 0.0106 0.0060
                         'International Tables Vol C Tables 4.2.6.8 and 6.1.1.4'
_computing_data_collection
;
CrysAlis PRO (Agilent, 2011)
;
_computing_cell_refinement
;
CrysAlis PRO (Agilent, 2011)
;
_computing_data_reduction
;
CrysAlis PRO (Agilent, 2011)
;
_computing_structure_solution
;
SHELXS97 (Sheldrick, 2008)
;
_computing_structure_refinement
;
SHELXL97 (Sheldrick, 2008)
;
_computing_molecular_graphics
;
OLEX2 (Dolomanov <i>et al.</i>, 2009)
;
_computing_publication_material
;
OLEX2 (Dolomanov <i>et al.</i>, 2009)
;
loop_
    _atom_site_type_symbol
    _atom_site_label
    _atom_site_fract_x
    _atom_site_fract_y
    _atom_site_fract_z
    _atom_site_U_iso_or_equiv
    _atom_site_adp_type
    _atom_site_calc_flag
    _atom_site_refinement_flags
    _atom_site_occupancy
    _atom_site_symmetry_multiplicity
    _atom_site_disorder_assembly
    _atom_site_disorder_group
    Br Br1 0.26231(3) 0.64141(3) 0.81482(3) 0.06536(19) Uani d . 1 1 . .
    O O1 0.3743(3) 0.6154(2) 0.6526(2) 0.0809(10) Uani d GD 1 1 . .
    H H1A 0.3514 0.6282 0.6965 0.121 Uiso d G 1 1 . .
    H H1B 0.400(4) 0.557(2) 0.655(4) 0.16(3) Uiso d D 1 1 . .
    N N1 0.4370(2) 0.4358(2) 0.68596(18) 0.0522(8) Uani d . 1 1 . .
    N N2 0.25056(17) 0.39948(18) 0.67358(16) 0.0366(7) Uani d . 1 1 . .
    N N3 0.17792(18) 0.48218(18) 0.57935(16) 0.0388(7) Uani d . 1 1 . .
    C C1 0.5213(3) 0.4180(4) 0.6729(3) 0.0662(12) Uani d . 1 1 . .
    H H1 0.5530 0.4597 0.6437 0.079 Uiso calc R 1 1 . .
    C C2 0.5614(3) 0.3423(4) 0.7005(3) 0.0711(14) Uani d . 1 1 . .
    H H2 0.6191 0.3325 0.6894 0.085 Uiso calc R 1 1 . .
    C C3 0.5176(3) 0.2814(4) 0.7439(3) 0.0701(13) Uani d . 1 1 . .
    H H3 0.5445 0.2294 0.7634 0.084 Uiso calc R 1 1 . .
    C C4 0.4320(2) 0.2977(3) 0.7589(2) 0.0543(10) Uani d . 1 1 . .
    H H4 0.4000 0.2566 0.7885 0.065 Uiso calc R 1 1 . .
    C C5 0.3947(2) 0.3756(2) 0.7295(2) 0.0402(8) Uani d . 1 1 . .
    C C6 0.3017(2) 0.3970(2) 0.7458(2) 0.0398(8) Uani d . 1 1 . .
    H H6A 0.2783 0.3510 0.7808 0.048 Uiso calc R 1 1 . .
    H H6B 0.2977 0.4557 0.7720 0.048 Uiso calc R 1 1 . .
    C C7 0.2405(2) 0.3121(2) 0.6312(2) 0.0515(10) Uani d . 1 1 . .
    H H7A 0.2329 0.2627 0.6686 0.062 Uiso calc R 1 1 . .
    H H7B 0.2917 0.2997 0.6007 0.062 Uiso calc R 1 1 . .
    C C8 0.1647(3) 0.3168(3) 0.5782(3) 0.0603(11) Uani d . 1 1 . .
    H H8A 0.1651 0.2641 0.5437 0.072 Uiso calc R 1 1 . .
    H H8B 0.1128 0.3141 0.6095 0.072 Uiso calc R 1 1 . .
    C C9 0.1631(3) 0.4013(2) 0.5297(2) 0.0590(11) Uani d . 1 1 . .
    H H9A 0.2072 0.3978 0.4897 0.071 Uiso calc R 1 1 . .
    H H9B 0.1080 0.4067 0.5038 0.071 Uiso calc R 1 1 . .
    C C10 0.21877(19) 0.4758(2) 0.64654(18) 0.0331(7) Uani d . 1 1 . .
    H H10 0.2254 0.5285 0.6765 0.040 Uiso calc R 1 1 . .
    C C11 0.1455(2) 0.5698(2) 0.55251(19) 0.0374(8) Uani d . 1 1 . .
    C C12 0.0677(2) 0.6013(3) 0.5810(2) 0.0464(9) Uani d . 1 1 . .
    C C13 0.0378(2) 0.6844(3) 0.5527(2) 0.0513(10) Uani d . 1 1 . .
    H H13 -0.0137 0.7073 0.5718 0.062 Uiso calc R 1 1 . .
    C C14 0.0822(3) 0.7342(2) 0.4968(2) 0.0479(9) Uani d . 1 1 . .
    C C15 0.1587(3) 0.6994(2) 0.4690(2) 0.0495(9) Uani d . 1 1 . .
    H H15 0.1887 0.7320 0.4310 0.059 Uiso calc R 1 1 . .
    C C16 0.1922(2) 0.6172(2) 0.4960(2) 0.0417(8) Uani d . 1 1 . .
    C C17 0.0167(3) 0.5487(3) 0.6414(3) 0.0767(14) Uani d . 1 1 . .
    H H17A 0.0448 0.5527 0.6914 0.115 Uiso calc R 1 1 . .
    H H17B 0.0128 0.4858 0.6258 0.115 Uiso calc R 1 1 . .
    H H17C -0.0399 0.5742 0.6454 0.115 Uiso calc R 1 1 . .
    C C18 0.0496(3) 0.8260(3) 0.4680(3) 0.0712(13) Uani d . 1 1 . .
    H H18A 0.0345 0.8634 0.5122 0.107 Uiso calc R 1 1 . .
    H H18B 0.0000 0.8170 0.4356 0.107 Uiso calc R 1 1 . .
    H H18C 0.0937 0.8558 0.4382 0.107 Uiso calc R 1 1 . .
    C C19 0.2774(3) 0.5823(3) 0.4660(2) 0.0587(11) Uani d . 1 1 . .
    H H19A 0.2681 0.5294 0.4337 0.088 Uiso calc R 1 1 . .
    H H19B 0.3133 0.5661 0.5096 0.088 Uiso calc R 1 1 . .
    H H19C 0.3049 0.6291 0.4356 0.088 Uiso calc R 1 1 . .
loop_
    _atom_site_aniso_label
    _atom_site_aniso_U_11
    _atom_site_aniso_U_22
    _atom_site_aniso_U_33
    _atom_site_aniso_U_12
    _atom_site_aniso_U_13
    _atom_site_aniso_U_23
    Br1 0.0891(4) 0.0542(3) 0.0528(3) 0.0202(2) 0.0064(2) -0.0031(2)
    O1 0.092(3) 0.062(2) 0.089(3) -0.0072(19) 0.012(2) 0.009(2)
    N1 0.0478(18) 0.0560(19) 0.0527(19) -0.0023(16) 0.0061(16) 0.0012(17)
    N2 0.0404(15) 0.0322(14) 0.0371(15) 0.0037(12) 0.0002(14) -0.0037(13)
    N3 0.0463(16) 0.0359(15) 0.0343(15) -0.0024(14) -0.0022(13) -0.0015(13)
    C1 0.059(3) 0.084(3) 0.056(3) -0.010(3) 0.012(2) -0.005(2)
    C2 0.039(2) 0.108(4) 0.066(3) 0.008(3) -0.006(2) -0.013(3)
    C3 0.059(3) 0.086(3) 0.066(3) 0.027(3) -0.019(2) -0.001(3)
    C4 0.054(2) 0.060(2) 0.049(2) 0.012(2) -0.0039(19) 0.007(2)
    C5 0.0402(18) 0.046(2) 0.0341(18) 0.0022(17) -0.0031(16) -0.0017(16)
    C6 0.0403(19) 0.0441(19) 0.0350(17) 0.0053(16) -0.0008(16) 0.0034(16)
    C7 0.058(2) 0.036(2) 0.060(2) 0.0042(18) -0.004(2) -0.0077(19)
    C8 0.072(3) 0.041(2) 0.067(3) -0.003(2) -0.014(2) -0.011(2)
    C9 0.080(3) 0.050(2) 0.047(2) -0.008(2) -0.016(2) -0.0093(19)
    C10 0.0310(17) 0.0345(17) 0.0338(17) -0.0030(15) 0.0041(15) 0.0003(15)
    C11 0.0417(19) 0.0375(18) 0.0331(17) -0.0023(16) -0.0048(16) 0.0020(16)
    C12 0.048(2) 0.049(2) 0.042(2) -0.0007(18) -0.0003(18) 0.0061(18)
    C13 0.048(2) 0.057(2) 0.050(2) 0.008(2) -0.0052(19) -0.001(2)
    C14 0.063(2) 0.042(2) 0.0390(19) 0.000(2) -0.0183(19) 0.0036(17)
    C15 0.065(3) 0.047(2) 0.0355(18) -0.012(2) -0.0045(19) 0.0067(18)
    C16 0.050(2) 0.0429(19) 0.0322(18) -0.0049(18) -0.0001(17) -0.0010(16)
    C17 0.063(3) 0.084(3) 0.083(3) 0.013(3) 0.027(3) 0.029(3)
    C18 0.093(3) 0.053(2) 0.068(3) 0.012(2) -0.019(3) 0.009(2)
    C19 0.061(2) 0.063(2) 0.052(2) -0.005(2) 0.015(2) 0.002(2)
_geom_special_details
;
All e.s.d.'s (except the e.s.d. in the dihedral angle between two l.s. planes)
are estimated using the full covariance matrix. The cell e.s.d.'s are taken
into account individually in the estimation of e.s.d.'s in distances, angles
and torsion angles; correlations between e.s.d.'s in cell parameters are only
used when they are defined by crystal symmetry. An approximate (isotropic)
treatment of cell e.s.d.'s is used for estimating e.s.d.'s involving l.s.
planes.
;
loop_
    _geom_bond_atom_site_label_1
    _geom_bond_atom_site_label_2
    _geom_bond_site_symmetry_2
    _geom_bond_distance
    _geom_bond_publ_flag
    O1 H1A . 0.8501 ?
    O1 H1B . 0.94(2) ?
    N1 C1 . 1.357(5) ?
    N1 C5 . 1.327(4) ?
    N2 C6 . 1.467(4) ?
    N2 C7 . 1.477(4) ?
    N2 C10 . 1.306(4) ?
    N3 C9 . 1.473(4) ?
    N3 C10 . 1.314(4) ?
    N3 C11 . 1.453(4) ?
    C1 H1 . 0.9300 ?
    C1 C2 . 1.356(7) ?
    C2 H2 . 0.9300 ?
    C2 C3 . 1.344(6) ?
    C3 H3 . 0.9300 ?
    C3 C4 . 1.380(6) ?
    C4 H4 . 0.9300 ?
    C4 C5 . 1.375(5) ?
    C5 C6 . 1.510(5) ?
    C6 H6A . 0.9700 ?
    C6 H6B . 0.9700 ?
    C7 H7A . 0.9700 ?
    C7 H7B . 0.9700 ?
    C7 C8 . 1.489(5) ?
    C8 H8A . 0.9700 ?
    C8 H8B . 0.9700 ?
    C8 C9 . 1.486(5) ?
    C9 H9A . 0.9700 ?
    C9 H9B . 0.9700 ?
    C10 H10 . 0.9300 ?
    C11 C12 . 1.385(5) ?
    C11 C16 . 1.392(5) ?
    C12 C13 . 1.388(5) ?
    C12 C17 . 1.512(5) ?
    C13 H13 . 0.9300 ?
    C13 C14 . 1.384(5) ?
    C14 C15 . 1.381(5) ?
    C14 C18 . 1.518(5) ?
    C15 H15 . 0.9300 ?
    C15 C16 . 1.390(5) ?
    C16 C19 . 1.512(5) ?
    C17 H17A . 0.9600 ?
    C17 H17B . 0.9600 ?
    C17 H17C . 0.9600 ?
    C18 H18A . 0.9600 ?
    C18 H18B . 0.9600 ?
    C18 H18C . 0.9600 ?
    C19 H19A . 0.9600 ?
    C19 H19B . 0.9600 ?
    C19 H19C . 0.9600 ?
loop_
    _geom_angle_atom_site_label_1
    _geom_angle_atom_site_label_2
    _geom_angle_atom_site_label_3
    _geom_angle_site_symmetry_1
    _geom_angle_site_symmetry_3
    _geom_angle
    _geom_angle_publ_flag
    H1A O1 H1B . . 109.5 ?
    C5 N1 C1 . . 116.4(4) ?
    C6 N2 C7 . . 116.5(3) ?
    C10 N2 C6 . . 121.5(3) ?
    C10 N2 C7 . . 121.8(3) ?
    C10 N3 C9 . . 121.3(3) ?
    C10 N3 C11 . . 120.4(3) ?
    C11 N3 C9 . . 118.3(3) ?
    N1 C1 H1 . . 118.4 ?
    C2 C1 N1 . . 123.1(4) ?
    C2 C1 H1 . . 118.4 ?
    C1 C2 H2 . . 120.1 ?
    C3 C2 C1 . . 119.8(4) ?
    C3 C2 H2 . . 120.1 ?
    C2 C3 H3 . . 120.7 ?
    C2 C3 C4 . . 118.6(4) ?
    C4 C3 H3 . . 120.7 ?
    C3 C4 H4 . . 120.5 ?
    C5 C4 C3 . . 119.0(4) ?
    C5 C4 H4 . . 120.5 ?
    N1 C5 C4 . . 123.0(3) ?
    N1 C5 C6 . . 116.3(3) ?
    C4 C5 C6 . . 120.7(3) ?
    N2 C6 C5 . . 111.8(3) ?
    N2 C6 H6A . . 109.3 ?
    N2 C6 H6B . . 109.3 ?
    C5 C6 H6A . . 109.3 ?
    C5 C6 H6B . . 109.3 ?
    H6A C6 H6B . . 107.9 ?
    N2 C7 H7A . . 109.7 ?
    N2 C7 H7B . . 109.7 ?
    N2 C7 C8 . . 109.9(3) ?
    H7A C7 H7B . . 108.2 ?
    C8 C7 H7A . . 109.7 ?
    C8 C7 H7B . . 109.7 ?
    C7 C8 H8A . . 109.0 ?
    C7 C8 H8B . . 109.0 ?
    H8A C8 H8B . . 107.8 ?
    C9 C8 C7 . . 112.9(3) ?
    C9 C8 H8A . . 109.0 ?
    C9 C8 H8B . . 109.0 ?
    N3 C9 C8 . . 110.3(3) ?
    N3 C9 H9A . . 109.6 ?
    N3 C9 H9B . . 109.6 ?
    C8 C9 H9A . . 109.6 ?
    C8 C9 H9B . . 109.6 ?
    H9A C9 H9B . . 108.1 ?
    N2 C10 N3 . . 123.5(3) ?
    N2 C10 H10 . . 118.2 ?
    N3 C10 H10 . . 118.2 ?
    C12 C11 N3 . . 119.2(3) ?
    C12 C11 C16 . . 122.3(3) ?
    C16 C11 N3 . . 118.4(3) ?
    C11 C12 C13 . . 117.6(3) ?
    C11 C12 C17 . . 122.0(3) ?
    C13 C12 C17 . . 120.4(3) ?
    C12 C13 H13 . . 118.9 ?
    C14 C13 C12 . . 122.2(4) ?
    C14 C13 H13 . . 118.9 ?
    C13 C14 C18 . . 121.4(4) ?
    C15 C14 C13 . . 118.2(3) ?
    C15 C14 C18 . . 120.3(4) ?
    C14 C15 H15 . . 119.0 ?
    C14 C15 C16 . . 122.1(3) ?
    C16 C15 H15 . . 119.0 ?
    C11 C16 C19 . . 121.7(3) ?
    C15 C16 C11 . . 117.6(3) ?
    C15 C16 C19 . . 120.8(3) ?
    C12 C17 H17A . . 109.5 ?
    C12 C17 H17B . . 109.5 ?
    C12 C17 H17C . . 109.5 ?
    H17A C17 H17B . . 109.5 ?
    H17A C17 H17C . . 109.5 ?
    H17B C17 H17C . . 109.5 ?
    C14 C18 H18A . . 109.5 ?
    C14 C18 H18B . . 109.5 ?
    C14 C18 H18C . . 109.5 ?
    H18A C18 H18B . . 109.5 ?
    H18A C18 H18C . . 109.5 ?
    H18B C18 H18C . . 109.5 ?
    C16 C19 H19A . . 109.5 ?
    C16 C19 H19B . . 109.5 ?
    C16 C19 H19C . . 109.5 ?
    H19A C19 H19B . . 109.5 ?
    H19A C19 H19C . . 109.5 ?
    H19B C19 H19C . . 109.5 ?
loop_
    _geom_torsion_atom_site_label_1
    _geom_torsion_atom_site_label_2
    _geom_torsion_atom_site_label_3
    _geom_torsion_atom_site_label_4
    _geom_torsion_site_symmetry_1
    _geom_torsion_site_symmetry_2
    _geom_torsion_site_symmetry_3
    _geom_torsion_site_symmetry_4
    _geom_torsion
    _geom_torsion_publ_flag
    N1 C1 C2 C3 . . . . -1.0(7) ?
    N1 C5 C6 N2 . . . . 62.8(4) ?
    N2 C7 C8 C9 . . . . 48.0(5) ?
    N3 C11 C12 C13 . . . . -178.5(3) ?
    N3 C11 C12 C17 . . . . 2.1(5) ?
    N3 C11 C16 C15 . . . . 177.8(3) ?
    N3 C11 C16 C19 . . . . -3.6(5) ?
    C1 N1 C5 C4 . . . . -1.5(5) ?
    C1 N1 C5 C6 . . . . 178.3(3) ?
    C1 C2 C3 C4 . . . . 0.4(7) ?
    C2 C3 C4 C5 . . . . -0.4(6) ?
    C3 C4 C5 N1 . . . . 1.0(6) ?
    C3 C4 C5 C6 . . . . -178.8(4) ?
    C4 C5 C6 N2 . . . . -117.3(4) ?
    C5 N1 C1 C2 . . . . 1.5(6) ?
    C6 N2 C7 C8 . . . . 159.8(3) ?
    C6 N2 C10 N3 . . . . 175.0(3) ?
    C7 N2 C6 C5 . . . . 66.3(4) ?
    C7 N2 C10 N3 . . . . -2.1(5) ?
    C7 C8 C9 N3 . . . . -48.7(5) ?
    C9 N3 C10 N2 . . . . 1.5(5) ?
    C9 N3 C11 C12 . . . . 97.5(4) ?
    C9 N3 C11 C16 . . . . -79.5(4) ?
    C10 N2 C6 C5 . . . . -110.9(3) ?
    C10 N2 C7 C8 . . . . -23.0(5) ?
    C10 N3 C9 C8 . . . . 24.2(5) ?
    C10 N3 C11 C12 . . . . -82.0(4) ?
    C10 N3 C11 C16 . . . . 101.0(4) ?
    C11 N3 C9 C8 . . . . -155.3(3) ?
    C11 N3 C10 N2 . . . . -179.0(3) ?
    C11 C12 C13 C14 . . . . 1.2(5) ?
    C12 C11 C16 C15 . . . . 0.9(5) ?
    C12 C11 C16 C19 . . . . 179.5(3) ?
    C12 C13 C14 C15 . . . . -0.1(5) ?
    C12 C13 C14 C18 . . . . -178.4(4) ?
    C13 C14 C15 C16 . . . . -0.8(5) ?
    C14 C15 C16 C11 . . . . 0.4(5) ?
    C14 C15 C16 C19 . . . . -178.3(3) ?
    C16 C11 C12 C13 . . . . -1.6(5) ?
    C16 C11 C12 C17 . . . . 179.0(4) ?
    C17 C12 C13 C14 . . . . -179.3(4) ?
    C18 C14 C15 C16 . . . . 177.6(3) ?
loop_
    _geom_hbond_atom_site_label_D
    _geom_hbond_atom_site_label_H
    _geom_hbond_atom_site_label_A
    _geom_hbond_site_symmetry_A
    _geom_hbond_distance_DH
    _geom_hbond_distance_HA
    _geom_hbond_distance_DA
    _geom_hbond_angle_DHA
    O1 H1A Br1 . 0.85 2.46 3.292(4) 167.8
    O1 H1B N1 . 0.94(2) 1.94(3) 2.861(5) 165(7)
    C6 H6B Br1 . 0.97 2.87 3.815(3) 166
    C3 H3 O1 4_646 0.93 2.54 3.442(6) 164.7
_iucr_refine_instructions_details
;
TITL 201306108 in Pbca #61
CELL 0.71073 15.586839 14.63232 17.043939 90 90 90
ZERR 8 0.000545 0.000415 0.000551 0 0 0
LATT 1
SYMM 0.5-X,-Y,0.5+Z
SYMM 0.5+X,0.5-Y,-Z
SYMM -X,0.5+Y,0.5-Z
SFAC C H Br N O
UNIT 152 208 8 24 8
DFIX 0.9 H1b O1
L.S. 10 0 0 511
PLAN  20
SIZE 0.3 0.28 0.26
TEMP 18
HTAB O1 N1
HTAB O1 Br1
REM reset to Pbca #61
BOND $h
conf
htab
fmap 2
acta
SHEL 999 0.8
REM <HKL>D:/ZY/gydx/ylr/wjt/201306108/201306108.hkl</HKL>
WGHT    0.053000    3.418700
FVAR       2.85428
BR1   3    0.262309    0.641407    0.814818    11.00000    0.08908    0.05416 =
         0.05285   -0.00311    0.00642    0.02021
AFIX   6
O1    5    0.374258    0.615447    0.652554    11.00000    0.09155    0.06247 =
         0.08872    0.00885    0.01162   -0.00722
H1A   2    0.351427    0.628161    0.696512    11.00000   -1.50000
AFIX   0
H1B   2    0.399815    0.557494    0.655217    11.00000    0.16398
N1    4    0.436999    0.435846    0.685964    11.00000    0.04782    0.05602 =
         0.05274    0.00123    0.00611   -0.00226
N2    4    0.250561    0.399479    0.673578    11.00000    0.04044    0.03216 =
         0.03712   -0.00374    0.00019    0.00369
N3    4    0.177922    0.482179    0.579348    11.00000    0.04630    0.03586 =
         0.03432   -0.00145   -0.00219   -0.00237
C1    1    0.521271    0.418015    0.672934    11.00000    0.05855    0.08386 =
         0.05606   -0.00545    0.01159   -0.01038
AFIX  43
H1    2    0.553000    0.459720    0.643720    11.00000   -1.20000
AFIX   0
C2    1    0.561420    0.342284    0.700481    11.00000    0.03877    0.10830 =
         0.06617   -0.01266   -0.00580    0.00818
AFIX  43
H2    2    0.619108    0.332506    0.689363    11.00000   -1.20000
AFIX   0
C3    1    0.517629    0.281410    0.743882    11.00000    0.05887    0.08561 =
         0.06595   -0.00134   -0.01918    0.02721
AFIX  43
H3    2    0.544488    0.229398    0.763381    11.00000   -1.20000
AFIX   0
C4    1    0.432009    0.297686    0.758905    11.00000    0.05359    0.06017 =
         0.04919    0.00744   -0.00390    0.01191
AFIX  43
H4    2    0.400011    0.256575    0.788491    11.00000   -1.20000
AFIX   0
C5    1    0.394726    0.375611    0.729464    11.00000    0.04017    0.04636 =
         0.03407   -0.00172   -0.00307    0.00219
C6    1    0.301659    0.397020    0.745845    11.00000    0.04031    0.04406 =
         0.03501    0.00344   -0.00079    0.00526
AFIX  23
H6A   2    0.278335    0.351029    0.780844    11.00000   -1.20000
H6B   2    0.297704    0.455737    0.772015    11.00000   -1.20000
AFIX   0
C7    1    0.240488    0.312097    0.631226    11.00000    0.05804    0.03630 =
         0.06020   -0.00766   -0.00444    0.00421
AFIX  23
H7A   2    0.232920    0.262739    0.668583    11.00000   -1.20000
H7B   2    0.291729    0.299656    0.600747    11.00000   -1.20000
AFIX   0
C8    1    0.164698    0.316838    0.578177    11.00000    0.07196    0.04146 =
         0.06746   -0.01130   -0.01406   -0.00298
AFIX  23
H8A   2    0.165068    0.264070    0.543731    11.00000   -1.20000
H8B   2    0.112794    0.314135    0.609489    11.00000   -1.20000
AFIX   0
C9    1    0.163114    0.401278    0.529742    11.00000    0.08015    0.04952 =
         0.04737   -0.00929   -0.01589   -0.00823
AFIX  23
H9A   2    0.207195    0.397784    0.489682    11.00000   -1.20000
H9B   2    0.107957    0.406655    0.503794    11.00000   -1.20000
AFIX   0
C10   1    0.218769    0.475801    0.646542    11.00000    0.03105    0.03452 =
         0.03377    0.00026    0.00410   -0.00299
AFIX  43
H10   2    0.225401    0.528477    0.676466    11.00000   -1.20000
AFIX   0
C11   1    0.145508    0.569847    0.552507    11.00000    0.04174    0.03752 =
         0.03307    0.00197   -0.00483   -0.00231
C12   1    0.067703    0.601350    0.581016    11.00000    0.04803    0.04938 =
         0.04177    0.00610   -0.00028   -0.00070
C13   1    0.037812    0.684410    0.552654    11.00000    0.04759    0.05670 =
         0.04965   -0.00102   -0.00519    0.00838
AFIX  43
H13   2   -0.013742    0.707332    0.571819    11.00000   -1.20000
AFIX   0
C14   1    0.082189    0.734235    0.496805    11.00000    0.06302    0.04169 =
         0.03898    0.00363   -0.01833   -0.00041
C15   1    0.158679    0.699403    0.468997    11.00000    0.06539    0.04748 =
         0.03552    0.00674   -0.00455   -0.01247
AFIX  43
H15   2    0.188689    0.731959    0.431011    11.00000   -1.20000
AFIX   0
C16   1    0.192248    0.617206    0.495984    11.00000    0.05016    0.04287 =
         0.03217   -0.00101   -0.00010   -0.00486
C17   1    0.016674    0.548705    0.641396    11.00000    0.06325    0.08380 =
         0.08311    0.02932    0.02740    0.01259
AFIX 137
H17A  2    0.044779    0.552687    0.691399    11.00000   -1.50000
H17B  2    0.012750    0.485807    0.625783    11.00000   -1.50000
H17C  2   -0.039915    0.574190    0.645353    11.00000   -1.50000
AFIX   0
C18   1    0.049584    0.826043    0.468035    11.00000    0.09257    0.05323 =
         0.06784    0.00940   -0.01897    0.01203
AFIX 137
H18A  2    0.034453    0.863432    0.512202    11.00000   -1.50000
H18B  2   -0.000006    0.816956    0.435554    11.00000   -1.50000
H18C  2    0.093679    0.855815    0.438151    11.00000   -1.50000
AFIX   0
C19   1    0.277410    0.582252    0.465985    11.00000    0.06126    0.06320 =
         0.05175    0.00215    0.01517   -0.00481
AFIX 137
H19A  2    0.268083    0.529400    0.433721    11.00000   -1.50000
H19B  2    0.313312    0.566088    0.509597    11.00000   -1.50000
H19C  2    0.304920    0.629070    0.435586    11.00000   -1.50000
HKLF 4
REM  201306108 in Pbca #61
REM R1 =  0.0509 for   2522 Fo > 4sig(Fo)  and  0.0923 for all   3969 data
REM    227 parameters refined using      1 restraints
END
WGHT      0.0530      3.4187
REM Highest difference peak  0.830,  deepest hole -0.809,  1-sigma level  0.061
Q1    1   0.2040  0.6218  0.8170  11.00000  0.05    0.83
Q2    1   0.2771  0.6786  0.8513  11.00000  0.05    0.34
Q3    1   0.2151  0.3403  0.5419  11.00000  0.05    0.34
Q4    1  -0.0139  0.8346  0.4854  11.00000  0.05    0.32
Q5    1   0.2712  0.6643  0.7660  11.00000  0.05    0.29
Q6    1   0.2383  0.3582  0.6666  11.00000  0.05    0.23
Q7    1   0.2745  0.4073  0.7072  11.00000  0.05    0.22
Q8    1   0.2680  0.6382  0.6606  11.00000  0.05    0.22
Q9    1   0.2660  0.6436  0.5571  11.00000  0.05    0.22
Q10   1   0.1208  0.5984  0.5812  11.00000  0.05    0.21
Q11   1   0.0467  0.4883  0.6834  11.00000  0.05    0.21
Q12   1   0.1836  0.4628  0.6187  11.00000  0.05    0.21
Q13   1   0.1499  0.4815  0.6130  11.00000  0.05    0.21
Q14   1   0.4816  0.4248  0.7000  11.00000  0.05    0.20
Q15   1   0.2193  0.6140  0.4959  11.00000  0.05    0.19
Q16   1   0.4178  0.4724  0.7010  11.00000  0.05    0.19
Q17   1   0.5834  0.4077  0.6886  11.00000  0.05    0.18
Q18   1   0.2934  0.5946  0.8166  11.00000  0.05    0.18
Q19   1   0.0506  0.5891  0.6095  11.00000  0.05    0.18
Q20   1   0.1754  0.6072  0.5273  11.00000  0.05    0.18
REM The information below was added by Olex2.
REM
REM R1 = 0.0509 for 2522 Fo > 4sig(Fo) and 0.0923 for all 11836 data
REM n/a parameters refined using n/a restraints
REM Highest difference peak 0.83, deepest hole -0.81
REM Mean Shift 0, Max Shift 0.
REM +++ Tabular Listing of Refinement Information +++
REM R1_all = 0.0923
REM R1_gt = 0.0509
REM wR_ref = 0.1341
REM GOOF = 1.028
REM Shift_max = 0
REM Shift_mean = 0
REM Reflections_all = 11836
REM Reflections_gt = 2522
REM Parameters = n/a
REM Hole = 0.83
REM Peak = -0.81
REM Flack = n/a
;
data_global
_journal_data_validation_number     ?
_journal_date_recd_electronic     2015-02-05
_journal_date_accepted     2015-02-26
_journal_name_full     'Acta Crystallographica, Section E'
_journal_year     2015
_journal_volume     71
_journal_issue      4
_journal_page_first     o224
_journal_page_last     o224
_journal_paper_category     HO
_journal_paper_doi     10.1107/S2056989015003989
_journal_coeditor_code     RZ5148
_publ_contact_author_name
;
Dr Liangru Yang
;
_publ_contact_author_address
;
College of Chemistry and Chemical engineering
Henan University of Technology
Zhengzhou 450001
People's Republic of China
;
_publ_contact_author_email     'lryang@haut.edu.cn'
_publ_contact_author_fax
;
0086 371 67756718
;
_publ_contact_author_phone
;
0086 371 67756712
;
_publ_section_title
;
Crystal structure of
3-mesityl-1-[(pyridin-2-yl)methyl]-3,4,5,6-tetrahydropyrimidin-1-ium bromide
monohydrate
;
_publ_section_title_footnote     .
loop_
    _publ_author_name
    _publ_author_footnote
    _publ_author_address
    'Quo, Qi' .
;
College of Chemistry and Chemical engineering
Henan University of Technology
Zhengzhou 450001
People's Republic of China
;
    'Yang, Liangru' .
;
College of Chemistry and Chemical engineering
Henan University of Technology
Zhengzhou 450001
People's Republic of China
;
    'Mao, Pu' .
;
College of Chemistry and Chemical engineering
Henan University of Technology
Zhengzhou 450001
People's Republic of China
;
    'Xiao, Yongmei' .
;
College of Chemistry and Chemical engineering
Henan University of Technology
Zhengzhou 450001
People's Republic of China
;
    'Yuan, Jinwei' .
;
College of Chemistry and Chemical engineering
Henan University of Technology
Zhengzhou 450001
People's Republic of China
;
_publ_section_synopsis     .
