# Supplementary material for: Crystal structure of 3-mesityl-1-[(pyridin-2-yl)meth­yl]-3,4,5,6-tetra­hydro­pyrim­idin-1-ium bromide monohydrate
Source: Acta Crystallogr E Crystallogr Commun. 2015 Mar 4;71(Pt 4):o224. doi: 10.1107/S2056989015003989 (PMC4438856; doi:10.1107/S2056989015003989)
Supplement: Supplementary file 2 [file e-71-0o224-Isup2.hkl]

# 
# h,k,l, Fc-squared, Fo-squared, sigma(Fo-squared) and status flag 
# 
data_I
_shelx_title 'I in Pbca #  61 ' 
_shelx_refln_list_code          4 
_shelx_F_calc_maximum      351.24 
_exptl_crystal_F_000      1632.00 
_reflns_d_resolution_high  0.8000 
 
loop_ 
 _symmetry_equiv_pos_as_xyz 
 'x, y, z' 
 '-x+1/2, -y, z+1/2' 
 'x+1/2, -y+1/2, -z' 
 '-x, y+1/2, -z+1/2' 
 '-x, -y, -z' 
 'x-1/2, y, -z-1/2' 
 '-x-1/2, y-1/2, z' 
 'x, -y-1/2, z-1/2' 
 
_cell_length_a    15.5868 
_cell_length_b    14.6323 
_cell_length_c    17.0439 
_cell_angle_alpha  90.000 
_cell_angle_beta   90.000 
_cell_angle_gamma  90.000 
 
_shelx_F_squared_multiplier     1.000 
 
loop_ 
 _refln_index_h 
 _refln_index_k 
 _refln_index_l 
 _refln_F_squared_calc 
 _refln_F_squared_meas 
 _refln_F_squared_sigma 
 _refln_observed_status 
   4   0   0    84188.21    87714.55    886.19 o 
   6   0   0    26568.79    27571.05    359.92 o 
   8   0   0     2375.45     2026.82     83.69 o 
  10   0   0    10642.90    10266.31    225.10 o 
  12   0   0     2521.18     2198.92    110.04 o 
  14   0   0      148.65       54.28     36.26 o 
  16   0   0      298.75      205.85     56.49 o 
  18   0   0        0.63       -2.81     46.49 o 
   4   1   0    26411.84    26804.06    173.06 o 
   6   1   0      240.98      238.59     21.36 o 
   8   1   0     1115.71      934.03     57.78 o 
  10   1   0     9025.02     9757.69    181.12 o 
  12   1   0     1460.68     1570.69     48.20 o 
  14   1   0     1918.38     2099.14     63.98 o 
  16   1   0      625.01      668.62     55.03 o 
  18   1   0      393.79      518.58     53.59 o 
   2   2   0     4638.41     4549.55     90.60 o 
   4   2   0       17.99       29.84      6.84 o 
   6   2   0     3700.86     4005.46     58.16 o 
   8   2   0      169.25      194.12     18.78 o 
  10   2   0      894.54      829.02     31.62 o 
  12   2   0      306.24      355.65     32.12 o 
  14   2   0       73.96       82.10     19.86 o 
  16   2   0        3.64      -17.20     74.12 o 
  18   2   0        8.02      -59.89     62.97 o 
   2   3   0     1767.33     1423.66     51.46 o 
   4   3   0     1946.96     1886.31     23.24 o 
   6   3   0       23.65       11.17     17.65 o 
   8   3   0      910.32      805.78     27.06 o 
  10   3   0      992.02     1074.85     35.36 o 
  12   3   0      656.05      668.44     32.16 o 
  14   3   0      828.98      823.53     37.87 o 
  16   3   0      359.74      338.70     71.81 o 
  18   3   0        9.53      -22.98     62.84 o 
   0   4   0   123372.89   122745.72   1202.81 o 
   2   4   0    56657.09    58323.04    743.23 o 
   4   4   0    13595.95    14413.31    155.83 o 
   6   4   0    25500.33    26823.00    215.72 o 
   8   4   0     9556.98     9428.17    126.67 o 
  10   4   0     4748.20     4700.45     95.33 o 
  12   4   0      225.64      124.46     38.87 o 
  14   4   0      867.83      710.87     56.39 o 
  16   4   0      597.72      461.69     76.50 o 
  18   4   0       88.00       -3.06     59.06 o 
   2   5   0     4616.82     4561.08     88.98 o 
   4   5   0       26.54       32.30     12.87 o 
   6   5   0      293.10      296.15     23.53 o 
   8   5   0     2450.34     2500.66     44.86 o 
  10   5   0      772.31      887.96     39.29 o 
  12   5   0     5149.18     5734.00    114.53 o 
  14   5   0      684.95      880.74     98.82 o 
  16   5   0       52.71       25.30     48.80 o 
  18   5   0      265.72      332.39     80.93 o 
   0   6   0      722.50      654.18     36.39 o 
   2   6   0     9140.64     8271.32    158.17 o 
   4   6   0     7409.28     7949.11    183.94 o 
   6   6   0     1670.71     1759.16     54.48 o 
   8   6   0      230.10      292.16     52.91 o 
  10   6   0     1129.00     1146.53     39.62 o 
  12   6   0        1.41       -7.82     14.71 o 
  14   6   0      325.82      270.89     70.38 o 
  16   6   0       40.52      121.03     65.33 o 
  18   6   0      269.90      203.19     70.93 o 
   2   7   0      536.78      715.06     23.77 o 
   4   7   0     3393.14     3897.48    129.90 o 
   6   7   0      931.05     1103.13     78.86 o 
   8   7   0     4733.68     5074.98    178.73 o 
  10   7   0      501.26      339.43     56.50 o 
  12   7   0        1.09      -13.48     36.93 o 
  14   7   0        5.10       26.29     55.35 o 
  16   7   0        0.19       61.73     68.16 o 
  18   7   0        5.33      -33.91     66.73 o 
   0   8   0     3643.13     3529.54     73.34 o 
   2   8   0    21016.86    21931.06    173.43 o 
   4   8   0     1634.24     1387.03     81.55 o 
   6   8   0     6500.55     6045.55    186.91 o 
   8   8   0     3108.06     3151.71    142.09 o 
  10   8   0      350.57      433.01     67.51 o 
  12   8   0      525.15      570.16     86.98 o 
  14   8   0      531.85      470.73     82.86 o 
  16   8   0      267.89      191.61     75.57 o 
   2   9   0     1865.52     1970.96     42.04 o 
   4   9   0      781.63      637.39     66.71 o 
   6   9   0     3267.00     3312.06    143.39 o 
   8   9   0      566.38      575.91     74.99 o 
  10   9   0      350.16      466.84     68.70 o 
  12   9   0     2446.01     2594.02    157.33 o 
  14   9   0       27.12      -49.22     65.50 o 
  16   9   0      118.53      231.08     81.19 o 
   0  10   0      121.64      103.54     22.10 o 
   2  10   0     1389.24     1351.53     35.39 o 
   4  10   0     4256.54     3950.45     64.73 o 
   6  10   0     4043.52     4149.82    163.70 o 
   8  10   0     1821.36     2011.14    124.92 o 
  10  10   0       86.49      111.37     54.34 o 
  12  10   0       23.15       -9.12     56.81 o 
  14  10   0       72.20       91.02     53.07 o 
  16  10   0        9.62      -44.04     57.98 o 
   2  11   0       20.65       14.01     12.93 o 
   4  11   0      158.00      124.70     22.56 o 
   6  11   0     1037.70     1173.30     92.38 o 
   8  11   0     1240.94     1596.70    118.20 o 
  10  11   0       91.86      144.24     60.80 o 
  12  11   0       49.07       42.41     48.92 o 
  14  11   0        5.01       89.95     75.81 o 
   0  12   0      751.45      685.86     41.16 o 
   2  12   0      648.01      746.91     29.99 o 
   4  12   0      177.77      139.92     31.31 o 
   6  12   0      425.45      313.11     62.13 o 
   8  12   0      701.65      596.24     84.68 o 
  10  12   0       10.35       20.74     59.02 o 
  12  12   0      132.33       54.92     54.93 o 
  14  12   0      147.25      144.91     68.88 o 
   2  13   0      526.11      529.77     27.17 o 
   4  13   0      236.96      206.36     35.96 o 
   6  13   0      337.40      275.25     57.45 o 
   8  13   0      302.48      247.62     61.38 o 
  10  13   0      316.08      349.05     78.19 o 
  12  13   0       28.26       50.49     58.66 o 
   0  14   0      433.83      436.43     38.49 o 
   2  14   0     1084.06     1145.09     49.06 o 
   4  14   0     1112.46     1241.88     67.29 o 
   6  14   0      939.00      990.76     65.81 o 
   8  14   0      975.06     1006.45    104.35 o 
  10  14   0      301.44      302.60     80.39 o 
  12  14   0       92.17      115.03     60.38 o 
   2  15   0      390.06      363.70     43.25 o 
   4  15   0      208.70      292.20     42.78 o 
   6  15   0     1957.16     2009.02     92.65 o 
   8  15   0      392.80      552.94     89.80 o 
  10  15   0      363.20      448.30     88.47 o 
   0  16   0       30.95       15.47     43.35 o 
   2  16   0       70.87       71.47     48.60 o 
   4  16   0      165.90      280.02     44.27 o 
   6  16   0        6.05      -12.42     34.56 o 
   8  16   0       20.09      118.42     41.26 o 
   2  17   0        0.53      156.67     60.27 o 
   4  17   0       92.63       88.38     53.77 o 
   6  17   0      173.27      129.55    118.60 o 
   0  18   0      649.46      656.52     84.48 o 
   2  18   0      962.69      891.92     94.83 o 
   2   1   1     1611.89     1236.57     19.61 o 
   3   1   1    16796.50    17866.61    125.78 o 
   4   1   1      537.42      488.11     13.98 o 
   5   1   1     8331.82     8401.43    127.41 o 
   6   1   1      565.56      692.82     17.71 o 
   7   1   1       72.46      126.79     10.99 o 
   8   1   1     6175.38     6254.97     71.98 o 
   9   1   1      388.70      473.77     23.01 o 
  10   1   1      231.07      219.87     16.49 o 
  11   1   1       35.61       29.23     15.45 o 
  12   1   1      466.58      532.76     21.62 o 
  13   1   1      290.46      328.50     18.89 o 
  14   1   1       45.32       22.00     19.66 o 
  15   1   1       94.95       87.79     17.44 o 
  16   1   1      187.50      191.66     23.99 o 
  17   1   1        1.48       -9.42     21.87 o 
  18   1   1        5.00      -24.48     24.48 o 
  19   1   1       16.58       13.78    107.24 o 
   0   2   1      296.32      406.31     11.80 o 
   1   2   1     3560.17     4189.08     86.02 o 
   2   2   1    22533.28    23200.19    181.34 o 
   3   2   1    18939.50    19715.13     96.86 o 
   4   2   1     8893.35     9451.73     51.60 o 
   5   2   1     5542.86     5649.51     42.14 o 
   6   2   1     5248.01     4632.63     38.48 o 
   7   2   1     4903.25     5669.73     46.59 o 
   8   2   1    13724.71    12804.96    101.95 o 
   9   2   1     1118.34     1091.50     23.67 o 
  10   2   1     2931.62     2769.76     40.20 o 
  11   2   1     1685.92     1673.34     32.54 o 
  12   2   1      319.31      216.48     15.01 o 
  13   2   1      780.55      651.46     23.23 o 
  14   2   1       66.33        9.64     13.77 o 
  15   2   1      265.30      191.89     23.51 o 
  16   2   1        8.17       38.73     21.18 o 
  17   2   1       26.92       53.84     28.61 o 
  18   2   1       17.81      -29.92    136.19 o 
  19   2   1        0.58       30.20     43.00 o 
   1   3   1       15.83       31.24      3.40 o 
   2   3   1     5444.02     4967.89    102.11 o 
   3   3   1     2813.87     2935.04     58.28 o 
   4   3   1    12227.70    12025.42     81.72 o 
   5   3   1      687.26      723.00     12.47 o 
   6   3   1     1931.56     1872.82     25.55 o 
   7   3   1      613.74      654.29     17.10 o 
   8   3   1     7648.47     7696.10     65.37 o 
   9   3   1       18.67       21.14      8.09 o 
  10   3   1     3965.97     4140.61     48.61 o 
  11   3   1      269.24      290.19     15.06 o 
  12   3   1      634.11      757.35     23.39 o 
  13   3   1      369.25      408.64     19.37 o 
  14   3   1      788.47      971.85     33.68 o 
  15   3   1      277.59      352.09     29.58 o 
  16   3   1      215.99      351.08     29.58 o 
  17   3   1        3.24        3.41     66.25 o 
  18   3   1       35.19       57.83     44.40 o 
  19   3   1       22.16      -12.66     41.26 o 
   0   4   1     2276.16     2487.38     35.72 o 
   1   4   1     5439.08     5486.43     43.10 o 
   2   4   1    12891.66    12627.23    136.01 o 
   3   4   1     2227.44     2695.69     41.83 o 
   4   4   1     9556.36     9882.49    169.28 o 
   5   4   1     1308.22     1437.58     25.08 o 
   6   4   1     2327.89     2405.15     25.22 o 
   7   4   1      788.19      857.44     18.46 o 
   8   4   1      166.76      183.97     11.58 o 
   9   4   1      782.72      786.96     23.15 o 
  10   4   1       24.61       14.78     10.05 o 
  11   4   1       15.90       17.12     14.07 o 
  12   4   1       29.64       33.50     13.61 o 
  13   4   1       14.21       -2.58     15.95 o 
  14   4   1       58.03       38.52     14.60 o 
  15   4   1       72.89       98.03     32.08 o 
  16   4   1        8.00       -6.43     35.37 o 
  17   4   1       28.09      -44.42     44.42 o 
  18   4   1        0.07      -31.54     77.56 o 
   1   5   1     1809.66     1837.22     25.49 o 
   2   5   1     5243.83     5081.05     47.87 o 
   3   5   1     1143.59     1231.80     34.33 o 
   4   5   1     2274.13     2453.77     36.95 o 
   5   5   1      749.03      892.99     21.49 o 
   6   5   1      169.48      168.19     10.21 o 
   7   5   1       82.22       56.37      5.34 o 
   8   5   1      389.02      341.33     11.82 o 
   9   5   1      192.93      259.32     15.51 o 
  10   5   1      798.14      791.02     26.86 o 
  11   5   1       13.93        0.47     12.33 o 
  12   5   1      117.84       98.39     16.22 o 
  13   5   1       14.42        8.44     18.15 o 
  14   5   1        1.55      -34.43     34.43 o 
  15   5   1      332.29      385.27     52.22 o 
  16   5   1      115.31      127.14     44.42 o 
  17   5   1        3.65      -37.08     37.08 o 
  18   5   1        0.70      -10.79     43.74 o 
   0   6   1    36660.58    35975.16    245.14 o 
   1   6   1      882.47      888.43     15.88 o 
   2   6   1    14589.58    14252.60     86.56 o 
   3   6   1      754.50      586.98     29.47 o 
   4   6   1     9419.16     9623.36     89.65 o 
   5   6   1     1651.92     1517.59     36.93 o 
   6   6   1     8200.69     7750.98     74.27 o 
   7   6   1     1283.54     1507.15     30.95 o 
   8   6   1     2282.22     2069.14     53.16 o 
   9   6   1     2312.28     2257.11     40.80 o 
  10   6   1     3354.96     2932.86     52.75 o 
  11   6   1      437.60      409.71     23.52 o 
  12   6   1      823.97      684.87     34.63 o 
  13   6   1      333.11      326.79     71.28 o 
  14   6   1        8.56       16.11     36.42 o 
  15   6   1       41.07       22.83     39.38 o 
  16   6   1       96.48       62.41     42.59 o 
  17   6   1        6.97        2.44     43.82 o 
  18   6   1        4.61       -3.71     43.15 o 
   1   7   1     1328.59     1600.72     26.34 o 
   2   7   1      140.12       97.33      8.84 o 
   3   7   1       15.32       15.87     23.51 o 
   4   7   1     2586.87     2420.61    108.48 o 
   5   7   1     3513.52     3379.11     47.40 o 
   6   7   1      417.58      287.19     32.50 o 
   7   7   1     2621.33     2630.22     87.94 o 
   8   7   1      901.68      948.16     58.98 o 
   9   7   1     1363.06     1360.94     70.29 o 
  10   7   1     6439.69     6596.32    156.60 o 
  11   7   1       78.55      139.38     38.98 o 
  12   7   1       92.91      108.70     49.53 o 
  13   7   1        2.69       13.52     34.02 o 
  14   7   1     1517.90     1665.44     91.63 o 
  15   7   1       89.16      156.88     47.44 o 
  16   7   1      183.89      229.82     53.10 o 
  17   7   1      144.20      117.95     46.94 o 
   0   8   1    15759.97    15155.87    141.29 o 
   1   8   1     6902.74     7382.13     64.04 o 
   2   8   1     7450.03     7239.70     68.12 o 
   3   8   1      184.40      181.49     20.53 o 
   4   8   1    14015.15    13676.80    191.66 o 
   5   8   1      977.70      954.37     23.17 o 
   6   8   1     2664.24     2682.94     96.60 o 
   7   8   1       70.17      112.57     31.80 o 
   8   8   1     2997.54     3043.55    101.49 o 
   9   8   1       35.86       25.70     31.80 o 
  10   8   1      340.10      407.71     83.64 o 
  11   8   1       39.20        7.99     97.20 o 
  12   8   1      429.80      572.17    120.55 o 
  13   8   1       63.83       76.18     39.24 o 
  14   8   1      146.54      145.35     46.37 o 
  15   8   1       50.20       48.11     36.78 o 
  16   8   1        8.78       25.52     50.33 o 
  17   8   1        5.06       45.86     70.97 o 
   1   9   1      614.11      662.85     18.76 o 
   2   9   1      553.91      569.57     17.65 o 
   3   9   1       13.84       12.01      8.60 o 
   4   9   1      144.62      119.81     19.85 o 
   5   9   1        1.27        4.31      5.78 o 
   6   9   1     1067.25     1103.58     60.73 o 
   7   9   1      934.72      819.74     54.26 o 
   8   9   1      166.90      221.50     58.96 o 
   9   9   1      772.19      915.19     63.29 o 
  10   9   1       35.67      131.66     39.99 o 
  11   9   1      368.95      360.91     48.48 o 
  12   9   1      311.48      349.70     51.79 o 
  13   9   1        3.30       70.99     39.33 o 
  14   9   1      138.89      160.56     51.88 o 
  15   9   1       92.73       59.97     40.10 o 
  16   9   1       18.77       43.71     59.74 o 
   0  10   1     1992.60     1807.08     41.15 o 
   1  10   1      458.77      440.27     15.53 o 
   2  10   1     1751.39     1762.32     28.26 o 
   3  10   1     1692.37     1601.87     28.64 o 
   4  10   1     1875.24     1833.17     60.91 o 
   5  10   1      148.25      120.26     14.58 o 
   6  10   1     1943.20     1812.94    108.96 o 
   7  10   1       73.20       50.81     46.38 o 
   8  10   1     1076.48      975.98     64.85 o 
   9  10   1      511.28      460.50     51.91 o 
  10  10   1     1813.34     1676.67     87.76 o 
  11  10   1        1.74       13.41     40.36 o 
  12  10   1      436.23      343.07     51.70 o 
  13  10   1       20.71       60.12     42.74 o 
  14  10   1      101.01       64.52     56.10 o 
  15  10   1        7.20      -30.84     69.19 o 
  16  10   1      256.35      206.80     63.93 o 
   1  11   1       24.48       23.53     13.70 o 
   2  11   1      765.39      798.61     20.64 o 
   3  11   1      232.96      266.14     14.92 o 
   4  11   1      116.63       93.38     15.58 o 
   5  11   1       46.64       29.63     11.78 o 
   6  11   1      283.78      322.61     42.86 o 
   7  11   1      506.56      541.87     52.67 o 
   8  11   1      530.14      645.54     58.00 o 
   9  11   1      833.50      787.90     61.73 o 
  10  11   1      413.43      422.73     51.42 o 
  11  11   1       61.61      125.13     43.84 o 
  12  11   1      475.47      570.88     80.00 o 
  13  11   1       36.99       31.42     46.32 o 
  14  11   1      255.03      320.41     59.05 o 
  15  11   1        0.88      -26.42     77.68 o 
   0  12   1     8930.27     8848.53    103.91 o 
   1  12   1       41.48       17.09     10.56 o 
   2  12   1    12494.37    12295.14     88.05 o 
   3  12   1       90.24      127.62     18.17 o 
   4  12   1     5396.08     5319.25     89.38 o 
   5  12   1      924.99      930.70     60.11 o 
   6  12   1     1810.70     1968.75     85.16 o 
   7  12   1      191.95      186.56     35.23 o 
   8  12   1     1311.46     1349.19     78.83 o 
   9  12   1       27.67       12.78     36.93 o 
  10  12   1      505.31      579.06     60.37 o 
  11  12   1       14.63       -5.12     35.59 o 
  12  12   1      218.58      261.15     46.52 o 
  13  12   1       49.73        2.28     65.61 o 
  14  12   1      134.18      185.41     53.48 o 
   1  13   1       25.87       22.47     11.08 o 
   2  13   1       16.62       43.30     11.50 o 
   3  13   1        3.56       21.56     17.53 o 
   4  13   1      341.23      322.50     42.08 o 
   5  13   1      317.24      277.69     27.64 o 
   6  13   1      837.73      838.05     60.04 o 
   7  13   1        3.05       85.83     39.70 o 
   8  13   1      415.22      400.95     51.05 o 
   9  13   1      145.21      182.93     46.94 o 
  10  13   1      290.29      312.01     51.49 o 
  11  13   1       30.76       26.27     36.89 o 
  12  13   1      397.59      435.04     57.27 o 
  13  13   1       32.02       12.06     49.54 o 
   0  14   1      204.30      289.88     23.43 o 
   1  14   1      136.66      151.74     15.11 o 
   2  14   1      254.48      205.11     20.64 o 
   3  14   1        9.04        8.73     19.06 o 
   4  14   1      386.11      379.20     30.55 o 
   5  14   1      442.56      420.94     32.32 o 
   6  14   1        9.60      -10.06     22.37 o 
   7  14   1      482.15      365.13     50.48 o 
   8  14   1      214.33      225.66     48.36 o 
   9  14   1        2.78      -24.96     37.27 o 
  10  14   1       60.33       36.06    107.73 o 
  11  14   1       27.28       57.76     42.59 o 
  12  14   1       44.50       21.06    101.86 o 
   1  15   1       13.03       11.02     15.73 o 
   2  15   1      103.63       98.55     19.59 o 
   3  15   1       18.60       29.57     23.10 o 
   4  15   1      112.28       21.20     26.66 o 
   5  15   1       15.29      -23.02     23.02 o 
   6  15   1       48.01       80.04     29.61 o 
   7  15   1      107.57       58.67     34.07 o 
   8  15   1       62.39       36.82     33.54 o 
   9  15   1        0.24      -46.79     46.79 o 
  10  15   1        2.13       -4.82     52.86 o 
  11  15   1       83.69       25.92     45.87 o 
   0  16   1      717.29      753.63     56.99 o 
   1  16   1      226.55      171.61     25.83 o 
   2  16   1     1772.70     1836.50     66.81 o 
   3  16   1      103.12       77.51     26.61 o 
   4  16   1      978.25     1128.62     48.29 o 
   5  16   1      261.32      204.22     28.70 o 
   6  16   1      612.62      654.87     47.04 o 
   7  16   1       65.43       67.56     28.08 o 
   8  16   1      527.42      601.53     53.49 o 
   9  16   1       40.64      -24.10     30.02 o 
   1  17   1        0.03       20.94     27.62 o 
   2  17   1        0.73        5.44     31.97 o 
   3  17   1        6.40      -27.20     50.40 o 
   4  17   1       93.70       87.05     27.33 o 
   5  17   1        7.22       27.41     25.83 o 
   6  17   1      127.90      136.40     27.39 o 
   7  17   1       10.17      -27.30     41.46 o 
   0  18   1       48.49       57.37     54.71 o 
   1  18   1        7.66       74.72     51.73 o 
   2  18   1        9.39       -0.33     53.61 o 
   3  18   1        0.51      -12.91     44.06 o 
   2   0   2     2275.14     2155.06     52.05 o 
   3   0   2    22611.69    22360.37    269.34 o 
   4   0   2    49458.15    49790.63    541.00 o 
   5   0   2    15006.56    14818.21    286.98 o 
   6   0   2    46118.95    48604.71   1118.46 o 
   7   0   2     4570.76     4039.12    114.50 o 
   8   0   2    14103.53    14877.30    281.27 o 
   9   0   2      547.80      556.38     34.95 o 
  10   0   2      415.70      325.83     30.17 o 
  11   0   2       87.76       84.66     25.20 o 
  12   0   2      118.97       82.72     27.95 o 
  13   0   2      111.37       75.41     35.07 o 
  14   0   2      114.63       97.00     30.06 o 
  15   0   2        2.74        0.76     22.90 o 
  16   0   2      601.42      432.70     35.58 o 
  17   0   2        0.40      -34.80     34.80 o 
  18   0   2        0.37      -15.44     47.00 o 
  19   0   2        4.28        0.26     40.41 o 
   1   1   2     2158.50     2756.99     77.64 o 
   2   1   2     5620.41     5597.47     82.51 o 
   3   1   2    10012.77    10032.70     86.26 o 
   4   1   2     2966.80     3396.12     40.65 o 
   5   1   2     2184.45     1980.92     38.25 o 
   6   1   2     5741.02     5937.72     75.45 o 
   7   1   2     5522.79     5158.35     86.00 o 
   8   1   2      221.94      274.95     18.16 o 
   9   1   2      914.17      938.24     31.18 o 
  10   1   2     1935.34     1906.36     50.45 o 
  11   1   2     1201.27     1297.93     29.25 o 
  12   1   2      691.58      779.46     24.54 o 
  13   1   2      291.23      359.09     18.98 o 
  14   1   2      419.39      456.81     26.90 o 
  15   1   2       38.54       68.13     17.99 o 
  16   1   2       15.83       46.16     18.52 o 
  17   1   2       35.15       17.79     21.45 o 
  18   1   2       53.59       93.17     23.84 o 
  19   1   2       23.06      -15.44     34.69 o 
   0   2   2       11.29       12.65      8.30 o 
   1   2   2    12070.15    12912.54     93.35 o 
   2   2   2     3427.66     3795.52     44.03 o 
   3   2   2      168.35      212.52     10.05 o 
   4   2   2      732.60      633.93     20.33 o 
   5   2   2      407.57      408.43     15.09 o 
   6   2   2       19.86       15.59     10.61 o 
   7   2   2      117.40      135.84     10.67 o 
   8   2   2      537.37      641.31     15.78 o 
   9   2   2       78.10       71.25      8.34 o 
  10   2   2        0.45       -5.67      8.90 o 
  11   2   2       81.84       91.35     10.60 o 
  12   2   2       32.34       25.85      9.99 o 
  13   2   2       54.11       45.78     13.25 o 
  14   2   2       31.67        3.60     15.99 o 
  15   2   2       32.84       26.12     17.28 o 
  16   2   2       51.40       28.70     20.30 o 
  17   2   2        0.41       23.09     29.10 o 
  18   2   2        8.53       24.80     36.78 o 
  19   2   2       74.78       86.01     79.04 o 
   1   3   2    12425.96    13919.82     76.77 o 
   2   3   2     3979.42     4425.46     78.69 o 
   3   3   2     2999.61     3054.93     98.22 o 
   4   3   2       64.33       81.14      8.79 o 
   5   3   2     1309.10     1119.67     22.65 o 
   6   3   2     1199.10     1197.72     22.64 o 
   7   3   2     1761.51     1627.08     28.80 o 
   8   3   2       41.00       31.33      8.46 o 
   9   3   2        3.21       11.70     10.11 o 
  10   3   2      115.86      124.11     13.45 o 
  11   3   2      295.30      292.52     18.95 o 
  12   3   2      467.09      469.14     23.11 o 
  13   3   2      846.43      861.08     31.71 o 
  14   3   2        4.78      -12.41     18.03 o 
  15   3   2        8.44        7.05     15.40 o 
  16   3   2        2.05      -19.49     24.26 o 
  17   3   2       33.90       20.89     36.65 o 
  18   3   2       54.16       19.68     40.57 o 
  19   3   2       18.35       47.95     37.85 o 
   0   4   2    24236.87    23694.64    140.04 o 
   1   4   2    17041.86    17531.77     82.48 o 
   2   4   2    20186.03    20270.26    100.09 o 
   3   4   2    31143.36    30877.04    476.13 o 
   4   4   2     3979.70     4008.00     53.44 o 
   5   4   2    14478.84    13721.90    153.16 o 
   6   4   2    13960.44    14209.03    100.78 o 
   7   4   2      710.34      582.42     14.40 o 
   8   4   2     5265.22     5132.87     51.68 o 
   9   4   2      701.75      637.36     19.32 o 
  10   4   2     1045.54      967.10     27.41 o 
  11   4   2      234.84      161.84     15.01 o 
  12   4   2      763.99      632.37     25.83 o 
  13   4   2      217.39      168.71     19.54 o 
  14   4   2      638.36      496.73     25.01 o 
  15   4   2        1.64        6.05     17.32 o 
  16   4   2       76.80      126.57     45.16 o 
  17   4   2       19.25      105.04     97.41 o 
  18   4   2       17.45       -1.22     62.38 o 
   1   5   2     2260.04     2664.77     24.50 o 
   2   5   2     1537.92     1404.27     18.66 o 
   3   5   2     3432.79     3724.15     96.24 o 
   4   5   2      381.35      360.37     16.24 o 
   5   5   2     1892.38     1708.43     66.86 o 
   6   5   2     8730.58     9016.45     90.44 o 
   7   5   2     5795.20     5637.61     97.75 o 
   8   5   2     1033.04     1025.84     25.20 o 
   9   5   2     1829.54     1772.18     32.34 o 
  10   5   2      563.44      548.49     20.08 o 
  11   5   2      737.54      820.56     42.62 o 
  12   5   2     1389.81     1543.35     42.05 o 
  13   5   2      285.15      350.81     24.30 o 
  14   5   2        8.16      -14.25     21.30 o 
  15   5   2      437.16      501.34     54.70 o 
  16   5   2      369.73      430.53     56.08 o 
  17   5   2      130.08      201.24     97.84 o 
  18   5   2      175.68      214.19     90.92 o 
   0   6   2     2768.96     2585.80     43.59 o 
   1   6   2     4443.39     3966.45     34.24 o 
   2   6   2    10750.46    10687.20     77.73 o 
   3   6   2       79.21       36.79     13.44 o 
   4   6   2      152.81       79.84      9.73 o 
   5   6   2     3944.21     4013.64     66.28 o 
   6   6   2     4483.03     5125.13    238.25 o 
   7   6   2     3046.59     3032.22     47.05 o 
   8   6   2      574.16      578.21     21.54 o 
   9   6   2      455.11      455.67     15.16 o 
  10   6   2      223.08      267.59     15.64 o 
  11   6   2     1277.03     1278.83     36.93 o 
  12   6   2       74.09       41.40     17.85 o 
  13   6   2      157.07      115.25     34.29 o 
  14   6   2      454.71      397.65     84.03 o 
  15   6   2       36.43       49.39     48.43 o 
  16   6   2       33.30       49.05     51.86 o 
  17   6   2       68.65       39.23     45.00 o 
  18   6   2       28.02       84.58     46.81 o 
   1   7   2       44.72       15.95      7.47 o 
   2   7   2      142.26      144.86     10.68 o 
   3   7   2      562.72      655.33     19.64 o 
   4   7   2      257.79      306.84     41.56 o 
   5   7   2      349.73      364.07     19.86 o 
   6   7   2      239.35      185.56     15.50 o 
   7   7   2      523.95      522.70     20.07 o 
   8   7   2        1.29       -9.63      9.63 o 
   9   7   2      156.14      177.20     14.41 o 
  10   7   2      691.82      804.77     59.83 o 
  11   7   2       52.20       39.67     70.84 o 
  12   7   2       22.77        2.38     61.91 o 
  13   7   2      102.40       56.35     69.96 o 
  14   7   2        3.97       -6.15     36.45 o 
  15   7   2       32.55       16.07     36.96 o 
  16   7   2      104.84       69.48     43.69 o 
  17   7   2       19.05      -38.87     75.49 o 
   0   8   2     8107.00     8366.15     96.75 o 
   1   8   2     4088.38     3981.27     44.52 o 
   2   8   2     6610.68     6559.11     72.22 o 
   3   8   2     4314.67     4100.05     55.57 o 
   4   8   2     1616.60     1487.51     83.23 o 
   5   8   2     5085.73     4898.37     95.53 o 
   6   8   2      918.53      807.10     26.07 o 
   7   8   2     1242.22     1097.37     30.66 o 
   8   8   2     5112.83     4857.40     71.76 o 
   9   8   2     1669.50     1573.25     78.91 o 
  10   8   2     1087.71     1004.20     66.37 o 
  11   8   2      990.72      817.26     63.38 o 
  12   8   2       60.90       41.17     83.04 o 
  13   8   2      224.70      191.12     54.52 o 
  14   8   2      240.93      265.39     50.20 o 
  15   8   2       31.76      -34.31     34.31 o 
  16   8   2       62.10       87.18     43.81 o 
  17   8   2       32.61       -6.96     47.01 o 
   1   9   2      228.78      272.29     13.91 o 
   2   9   2      187.76      168.19     13.75 o 
   3   9   2      219.03      209.03     14.05 o 
   4   9   2      555.03      573.28     59.25 o 
   5   9   2      119.15      110.50     12.39 o 
   6   9   2     1572.65     1505.75     37.14 o 
   7   9   2      240.22      209.10     24.05 o 
   8   9   2     2820.99     2906.64    104.48 o 
   9   9   2      572.48      626.32     55.35 o 
  10   9   2      107.15       82.36     49.19 o 
  11   9   2      225.53      270.12     47.58 o 
  12   9   2      926.71      990.11     73.41 o 
  13   9   2      431.67      504.14     58.03 o 
  14   9   2       87.08      107.36     48.96 o 
  15   9   2      212.02      380.43    115.53 o 
  16   9   2       19.97       10.87     48.65 o 
   0  10   2     6036.10     5990.66     87.71 o 
   1  10   2    10761.42    10275.44     85.00 o 
   2  10   2     3589.29     3522.84     46.07 o 
   3  10   2     4877.42     4735.17     57.19 o 
   4  10   2     1567.09     1548.33     66.78 o 
   5  10   2     3283.35     3103.82     55.63 o 
   6  10   2      271.04      217.10     34.83 o 
   7  10   2     2347.14     2311.83     91.59 o 
   8  10   2      229.24      257.57     42.09 o 
   9  10   2      565.56      619.79     75.02 o 
  10  10   2      615.09      637.92     58.46 o 
  11  10   2      691.23      671.27     60.84 o 
  12  10   2      116.92       91.77     36.40 o 
  13  10   2       74.85       17.92     78.57 o 
  14  10   2        5.02       82.71     42.97 o 
  15  10   2      142.62      158.20     45.25 o 
  16  10   2        5.45      113.91     56.46 o 
   1  11   2      989.57      968.57     24.54 o 
   2  11   2      431.79      413.00     18.90 o 
   3  11   2     1643.91     1667.69     32.54 o 
   4  11   2       31.09       28.84     21.16 o 
   5  11   2      889.85      889.82     32.35 o 
   6  11   2       88.57       96.51     82.69 o 
   7  11   2      205.88      276.03     43.08 o 
   8  11   2      317.72      307.80     44.78 o 
   9  11   2      268.19      246.72     75.26 o 
  10  11   2       17.74       36.04     38.94 o 
  11  11   2      439.08      543.58     66.51 o 
  12  11   2       81.57      141.03     44.27 o 
  13  11   2      231.84      324.50     61.50 o 
  14  11   2       41.67       76.38     44.75 o 
  15  11   2       43.83       19.66     61.14 o 
   0  12   2     1979.09     2044.81     48.09 o 
   1  12   2      335.68      350.89     15.45 o 
   2  12   2       33.94       43.52     10.96 o 
   3  12   2      585.46      534.35     19.61 o 
   4  12   2       70.34       65.63     20.00 o 
   5  12   2      103.15      105.72     41.18 o 
   6  12   2      836.90      667.82     53.70 o 
   7  12   2      162.78       81.72     58.89 o 
   8  12   2      308.67      273.03     60.54 o 
   9  12   2      168.27      118.96     71.13 o 
  10  12   2      163.93       91.69     40.93 o 
  11  12   2      523.36      457.85    101.44 o 
  12  12   2       73.33       86.37     37.50 o 
  13  12   2      110.69       68.19     40.61 o 
  14  12   2       23.09       30.29     39.06 o 
   1  13   2      181.46      147.69     13.56 o 
   2  13   2       65.10       75.74     11.72 o 
   3  13   2      520.00      490.81     36.94 o 
   4  13   2     2296.28     2297.93     63.24 o 
   5  13   2      447.79      430.56     37.30 o 
   6  13   2        4.33      -27.65     31.85 o 
   7  13   2      114.70       54.54     34.18 o 
   8  13   2       13.38      -19.46     36.82 o 
   9  13   2       92.20       46.61     35.10 o 
  10  13   2       49.11        1.72     46.37 o 
  11  13   2       77.10      123.97     56.75 o 
  12  13   2        8.12      -43.99     43.99 o 
  13  13   2      101.06       94.20     48.90 o 
   0  14   2     2201.92     2327.57     55.95 o 
   1  14   2     3802.22     3799.14     57.12 o 
   2  14   2      190.38      175.80     19.59 o 
   3  14   2     2141.03     2164.75     59.29 o 
   4  14   2     1100.55     1173.70     46.44 o 
   5  14   2     1656.71     1575.71     61.10 o 
   6  14   2      544.45      596.40     37.03 o 
   7  14   2      851.73      866.36     52.32 o 
   8  14   2       17.57      -23.03     39.32 o 
   9  14   2      528.01      510.14     72.90 o 
  10  14   2      196.05      107.30     90.06 o 
  11  14   2      152.48      196.19     94.89 o 
  12  14   2       92.38       56.79     56.25 o 
   1  15   2       13.50       42.39     15.80 o 
   2  15   2        6.76       -7.51     17.53 o 
   3  15   2      139.69      169.81     31.77 o 
   4  15   2       18.18       21.57     20.49 o 
   5  15   2       46.17       23.61     29.92 o 
   6  15   2       13.17       14.88     23.94 o 
   7  15   2       60.44       30.56     30.11 o 
   8  15   2      158.14      113.66     37.45 o 
   9  15   2      180.21      322.58     56.62 o 
  10  15   2      208.77      208.50     49.25 o 
   0  16   2      102.72      103.13     75.04 o 
   1  16   2       17.59       17.30     24.42 o 
   2  16   2       80.83       71.68     21.40 o 
   3  16   2       53.16        2.14     24.50 o 
   4  16   2       83.63      110.75     25.57 o 
   5  16   2       14.12      -15.54     23.25 o 
   6  16   2      103.08      100.55     26.70 o 
   7  16   2       19.62       -2.98     25.10 o 
   8  16   2       16.89       -1.52     25.95 o 
   9  16   2        2.32       16.82     30.47 o 
   1  17   2        5.36        9.84     34.80 o 
   2  17   2        0.10       -5.95     51.09 o 
   3  17   2       24.47       69.93     55.31 o 
   4  17   2       93.38       56.69     62.16 o 
   5  17   2       52.53       20.24     27.78 o 
   6  17   2        1.20        2.05     30.16 o 
   0  18   2      157.92      222.25     65.26 o 
   1  18   2      169.74       95.40     39.05 o 
   2  18   2      152.13      233.03     64.92 o 
   1   1   3    10929.99    11324.35    125.72 o 
   2   1   3    35373.83    37254.43    428.87 o 
   3   1   3     1263.08     1291.92     29.16 o 
   4   1   3     3965.73     4058.23     50.75 o 
   5   1   3    10905.94    10524.52     98.35 o 
   6   1   3     5125.19     5693.85    114.95 o 
   7   1   3     5430.06     5316.84    126.82 o 
   8   1   3      324.27      345.69     15.49 o 
   9   1   3     7356.39     7407.19     68.93 o 
  10   1   3       14.77       22.80     14.42 o 
  11   1   3     1765.02     1888.17     33.96 o 
  12   1   3      176.37      218.26     14.64 o 
  13   1   3     1059.99     1163.41     29.51 o 
  14   1   3       58.23       69.19     17.85 o 
  15   1   3      653.03      753.59     33.91 o 
  16   1   3       28.25       27.91     19.05 o 
  17   1   3       46.08       72.00     21.51 o 
  18   1   3       11.39      -27.95     27.95 o 
  19   1   3       13.03        0.11     40.39 o 
   0   2   3     6082.91     6598.04    102.72 o 
   1   2   3    91335.43    95920.83    602.84 o 
   2   2   3    53848.45    56280.23    534.31 o 
   3   2   3   109852.14   109764.16    936.55 o 
   4   2   3     4781.12     5132.48     55.58 o 
   5   2   3    38679.72    38467.52    271.69 o 
   6   2   3       37.22       59.37      9.78 o 
   7   2   3    20678.46    19705.31    177.25 o 
   8   2   3     3217.40     3455.96     63.83 o 
   9   2   3     2962.96     2903.45     52.53 o 
  10   2   3      669.39      548.48     18.21 o 
  11   2   3     4003.02     3687.77     45.19 o 
  12   2   3     1138.67     1069.48     25.13 o 
  13   2   3      702.32      600.07     28.15 o 
  14   2   3      240.44      214.08     21.32 o 
  15   2   3      289.61      219.33     23.03 o 
  16   2   3       60.91       65.30     20.31 o 
  17   2   3       20.57      -35.90     40.24 o 
  18   2   3       10.78       62.21     52.65 o 
  19   2   3      124.26      103.24     69.15 o 
   1   3   3     3739.98     3645.06     30.96 o 
   2   3   3     1616.32     1628.30     28.98 o 
   3   3   3      440.72      583.89     32.71 o 
   4   3   3     1637.49     2188.98     35.95 o 
   5   3   3      823.17      578.77     16.25 o 
   6   3   3      417.85      495.91     18.65 o 
   7   3   3     4293.21     3984.85     55.66 o 
   8   3   3     1149.09     1223.27     27.70 o 
   9   3   3     1973.17     2053.74     45.78 o 
  10   3   3      288.62      317.24     18.65 o 
  11   3   3     1985.03     1932.99     42.70 o 
  12   3   3      339.84      417.90     23.56 o 
  13   3   3     1259.92     1503.35     41.19 o 
  14   3   3       36.28       44.23     15.45 o 
  15   3   3      437.20      550.01     29.11 o 
  16   3   3      130.99      123.25     30.20 o 
  17   3   3      257.55      334.25     49.11 o 
  18   3   3        5.73      -30.87     41.09 o 
  19   3   3      117.57       47.08     37.24 o 
   0   4   3     1490.25     1440.79     34.17 o 
   1   4   3     2991.22     2820.88     25.80 o 
   2   4   3    11337.88    12301.43    107.50 o 
   3   4   3     3529.15     3385.60     50.44 o 
   4   4   3      889.19     1039.02     40.02 o 
   5   4   3       36.31       37.22     11.87 o 
   6   4   3       46.07       55.94      8.98 o 
   7   4   3      499.50      478.85     13.13 o 
   8   4   3      753.85      893.71     26.80 o 
   9   4   3     1910.38     2053.26     36.88 o 
  10   4   3      126.13      145.36     14.44 o 
  11   4   3      138.59      147.79     15.52 o 
  12   4   3      320.96      321.83     21.20 o 
  13   4   3     1172.81     1163.90     36.01 o 
  14   4   3       25.44       24.09     16.40 o 
  15   4   3       50.64       38.91     19.04 o 
  16   4   3        5.29       -5.80     39.46 o 
  17   4   3        1.44      -13.80     37.21 o 
  18   4   3       24.14        8.69     66.92 o 
   1   5   3     3917.86     3899.37     35.46 o 
   2   5   3      166.59      237.75      8.66 o 
   3   5   3     1152.66     1251.85     24.89 o 
   4   5   3       45.43       43.47      5.65 o 
   5   5   3       65.74      121.10      7.79 o 
   6   5   3      102.30      144.37     10.06 o 
   7   5   3       13.73        7.48      5.96 o 
   8   5   3      310.67      329.82     18.07 o 
   9   5   3      192.83      226.46     14.09 o 
  10   5   3       75.62       73.82     12.30 o 
  11   5   3        2.75        0.31     11.87 o 
  12   5   3        0.59      -15.75     15.75 o 
  13   5   3       62.73       55.80     18.50 o 
  14   5   3        0.13      -16.73     22.15 o 
  15   5   3       81.70       87.63     41.38 o 
  16   5   3      149.65      151.12     43.11 o 
  17   5   3        0.31       26.78     75.41 o 
  18   5   3       12.99       71.53     75.73 o 
   0   6   3       29.28       35.25      8.38 o 
   1   6   3     6955.98     7036.11     47.24 o 
   2   6   3     1689.23     2161.45     26.80 o 
   3   6   3    24093.92    24599.43    176.36 o 
   4   6   3     5373.02     5454.50     92.92 o 
   5   6   3    13558.31    13615.64    314.90 o 
   6   6   3      357.58      367.13     40.20 o 
   7   6   3     4160.53     3969.65    104.36 o 
   8   6   3      840.95      741.22     21.93 o 
   9   6   3     2021.25     1938.19     43.27 o 
  10   6   3      834.61      753.68     25.00 o 
  11   6   3      238.92      204.79     20.68 o 
  12   6   3       46.46       14.71     19.14 o 
  13   6   3     1510.72     1522.84    112.61 o 
  14   6   3       12.43       18.79     39.59 o 
  15   6   3      429.72      343.22     74.61 o 
  16   6   3        6.43        1.45     37.88 o 
  17   6   3      220.14      113.89     49.93 o 
  18   6   3       44.14      142.69     52.80 o 
   1   7   3     2196.45     2534.51     28.30 o 
   2   7   3       25.34       11.07      6.49 o 
   3   7   3      605.21      665.01     26.76 o 
   4   7   3     1262.05     1426.35     47.52 o 
   5   7   3     1612.02     1507.93     43.29 o 
   6   7   3       96.56       53.09     24.06 o 
   7   7   3     1981.47     1863.82     92.09 o 
   8   7   3      194.88      225.96     15.76 o 
   9   7   3      744.62      856.60     28.69 o 
  10   7   3      418.14      442.85     46.87 o 
  11   7   3     1729.80     1903.25    165.74 o 
  12   7   3      382.57      336.47     59.69 o 
  13   7   3     1581.08     1812.34    240.11 o 
  14   7   3      247.02      284.51     48.97 o 
  15   7   3      358.97      436.40     66.97 o 
  16   7   3      126.79      192.42     52.10 o 
  17   7   3       39.03       72.99     78.49 o 
   0   8   3     6825.66     7526.13     90.12 o 
   1   8   3     3935.18     3541.64     41.82 o 
   2   8   3     1255.12     1435.10     28.37 o 
   3   8   3     6040.25     5382.04     59.52 o 
   4   8   3      976.67      987.86     66.58 o 
   5   8   3      967.21      885.47     41.05 o 
   6   8   3      301.43      316.13     42.12 o 
   7   8   3     1314.61     1284.50     41.75 o 
   8   8   3        3.16       -7.27     11.96 o 
   9   8   3      835.28      893.26     59.10 o 
  10   8   3        1.23      -36.28     36.28 o 
  11   8   3       56.71       37.28     35.43 o 
  12   8   3       53.32       62.07     34.75 o 
  13   8   3       11.18       -2.15     34.72 o 
  14   8   3        0.40      -25.80     37.59 o 
  15   8   3       58.45       -9.50     37.39 o 
  16   8   3       48.29       55.72     44.35 o 
  17   8   3       99.66       34.91     47.87 o 
   1   9   3     1118.50     1092.07     24.56 o 
   2   9   3       25.62       26.99      9.27 o 
   3   9   3     1519.39     1467.65     49.08 o 
   4   9   3        1.60      -33.25     33.98 o 
   5   9   3      592.11      639.28     30.02 o 
   6   9   3        3.03      -11.60     11.60 o 
   7   9   3      131.30      114.38     46.36 o 
   8   9   3      322.18      311.61     74.30 o 
   9   9   3      683.90      760.10     58.10 o 
  10   9   3      718.33      689.23     59.23 o 
  11   9   3       10.27        7.11     63.74 o 
  12   9   3       66.96       28.47     34.71 o 
  13   9   3        2.01      -41.04     41.04 o 
  14   9   3      143.82       88.39     41.33 o 
  15   9   3       70.92      111.52     45.03 o 
  16   9   3        0.69       33.16     76.81 o 
   0  10   3      505.92      531.05     26.86 o 
   1  10   3     2625.58     2770.45     41.06 o 
   2  10   3      149.45      147.30     13.54 o 
   3  10   3     2243.70     2340.50     38.85 o 
   4  10   3      231.31      239.23     41.12 o 
   5  10   3     2725.50     2564.21    120.00 o 
   6  10   3        5.28      -27.59     52.59 o 
   7  10   3      717.12      631.38     51.19 o 
   8  10   3      114.88       78.88     27.99 o 
   9  10   3      118.52       56.84     67.91 o 
  10  10   3      503.16      480.35     62.38 o 
  11  10   3      111.79       53.09     40.33 o 
  12  10   3        5.19        6.60     63.49 o 
  13  10   3      307.98      283.10     54.47 o 
  14  10   3        9.90       35.24     42.63 o 
  15  10   3       28.48      -46.13     46.13 o 
  16  10   3       11.80       86.99     96.18 o 
   1  11   3       17.24       16.55     10.95 o 
   2  11   3      436.13      454.04     20.54 o 
   3  11   3      142.43      127.12     15.91 o 
   4  11   3        6.68      -27.41     27.41 o 
   5  11   3     1347.57     1266.96     65.42 o 
   6  11   3      229.87      186.24     33.92 o 
   7  11   3       18.89      -26.61    112.09 o 
   8  11   3      366.64      363.03     81.46 o 
   9  11   3      366.09      393.74     46.74 o 
  10  11   3      125.75       84.38     42.69 o 
  11  11   3      356.76      435.63     52.84 o 
  12  11   3        0.72      -39.96     39.96 o 
  13  11   3      161.13      160.75     49.69 o 
  14  11   3       13.09      -53.14     53.14 o 
  15  11   3      224.68      297.37     59.45 o 
   0  12   3       51.61       38.12     16.86 o 
   1  12   3     2798.18     2681.94     44.43 o 
   2  12   3        8.51        4.60     12.50 o 
   3  12   3      414.30      400.80     17.80 o 
   4  12   3      869.78      881.80     43.54 o 
   5  12   3      849.98      856.28     50.00 o 
   6  12   3     1546.65     1623.14     79.62 o 
   7  12   3      846.50      834.10     62.50 o 
   8  12   3       17.81      -32.23     34.38 o 
   9  12   3      161.66      169.95     58.14 o 
  10  12   3        4.32        0.99     36.12 o 
  11  12   3      323.17      297.49     52.88 o 
  12  12   3      108.86      123.48     42.78 o 
  13  12   3        1.10       -5.11     74.61 o 
  14  12   3        2.44      -53.38     53.38 o 
   1  13   3        0.64       -3.93     11.40 o 
   2  13   3       25.66       -5.86     16.02 o 
   3  13   3     1013.25      976.85     33.17 o 
   4  13   3      256.72      248.31     24.86 o 
   5  13   3      566.44      551.54     33.70 o 
   6  13   3       36.80       25.35     28.43 o 
   7  13   3      228.17      194.70     61.95 o 
   8  13   3        8.46       13.48     38.65 o 
   9  13   3      333.76      459.81     58.24 o 
  10  13   3       61.75       27.88     49.46 o 
  11  13   3      160.07      278.94     53.48 o 
  12  13   3      103.71       59.54     49.23 o 
  13  13   3        3.50       20.85     41.60 o 
   0  14   3      119.51       75.91     16.61 o 
   1  14   3       71.68       48.06     12.88 o 
   2  14   3        6.03      -17.68     17.68 o 
   3  14   3        3.94      -10.37     19.78 o 
   4  14   3       56.88       60.88     21.78 o 
   5  14   3        1.55        1.37     20.62 o 
   6  14   3        4.49       -9.86     22.88 o 
   7  14   3       27.60      -25.13     29.35 o 
   8  14   3       34.81        3.98     70.81 o 
   9  14   3      103.54       -3.85     37.28 o 
  10  14   3       42.09       12.04     82.87 o 
  11  14   3      179.46      177.46     53.98 o 
  12  14   3       32.96        8.61     55.12 o 
   1  15   3        6.43        7.21     20.84 o 
   2  15   3        0.21      -18.87     18.87 o 
   3  15   3        1.59        2.34     29.19 o 
   4  15   3       55.46       40.42     20.95 o 
   5  15   3        0.83       -3.42     21.71 o 
   6  15   3       77.63       57.45     23.74 o 
   7  15   3       54.35       70.34     28.51 o 
   8  15   3        2.73      -27.19     33.55 o 
   9  15   3       52.70       18.09     41.26 o 
  10  15   3       21.20       -2.37     36.92 o 
   0  16   3      614.88      680.74     85.29 o 
   1  16   3     1439.35     1495.97    101.16 o 
   2  16   3      302.95      304.24     37.51 o 
   3  16   3      877.74      930.13     66.88 o 
   4  16   3      279.79      263.04     34.66 o 
   5  16   3      373.18      390.93     41.47 o 
   6  16   3       46.34       24.60     34.53 o 
   7  16   3      277.26      272.50     37.37 o 
   8  16   3        3.79        0.05     42.56 o 
   9  16   3      415.90      416.94     48.80 o 
   1  17   3       80.68      101.11     34.36 o 
   2  17   3        6.13      -57.99     57.99 o 
   3  17   3      220.67      205.82     58.83 o 
   4  17   3       32.84       -5.29     39.74 o 
   5  17   3      113.05      120.85     39.66 o 
   6  17   3       40.47       14.95     32.55 o 
   0  18   3       16.68        7.75     56.74 o 
   1  18   3        1.16       54.81     37.18 o 
   2  18   3       24.40      -60.32     60.32 o 
   0   0   4    15062.82    18314.06    124.97 o 
   1   0   4    36927.20    38596.21    289.71 o 
   2   0   4     2986.45     2847.66     36.82 o 
   3   0   4    12565.33    11987.21    187.86 o 
   4   0   4     4779.93     5605.18     92.81 o 
   5   0   4     7894.78     6603.44    142.60 o 
   6   0   4      348.13      373.81     36.58 o 
   7   0   4      146.98      120.22     26.89 o 
   8   0   4     7839.25     8219.11    186.85 o 
   9   0   4     4678.24     4440.53    140.42 o 
  10   0   4      636.19      683.11     60.41 o 
  11   0   4     3126.40     2880.94    108.69 o 
  12   0   4       45.29       62.26     32.95 o 
  13   0   4      763.63      613.97     49.43 o 
  14   0   4        3.74       47.93     24.21 o 
  15   0   4       27.83       41.75     34.61 o 
  16   0   4        1.43       13.79     24.19 o 
  17   0   4       49.88       -3.18     25.89 o 
  18   0   4       22.04      110.90     38.49 o 
  19   0   4        0.49      -34.29     58.62 o 
   1   1   4     5527.40     5705.58     44.59 o 
   2   1   4    21394.43    22481.22    153.34 o 
   3   1   4     3298.34     3347.91     37.24 o 
   4   1   4        2.66       19.76      7.67 o 
   5   1   4     3898.11     3553.77     50.33 o 
   6   1   4       40.64       39.54      9.74 o 
   7   1   4     2021.95     1868.71     53.20 o 
   8   1   4     1028.53     1171.76     47.26 o 
   9   1   4      218.64      260.06     23.90 o 
  10   1   4       79.85       93.16     14.21 o 
  11   1   4      442.81      513.28     17.85 o 
  12   1   4       52.14       36.09      8.84 o 
  13   1   4     1026.03     1256.30     40.29 o 
  14   1   4       11.39       12.30     17.52 o 
  15   1   4      514.10      688.08     33.13 o 
  16   1   4       10.28       -8.15     19.29 o 
  17   1   4      303.44      322.58     39.56 o 
  18   1   4        7.24      -31.81     31.81 o 
  19   1   4        2.97       57.39     38.03 o 
   0   2   4    24912.07    27088.41    322.57 o 
   1   2   4     2959.44     2795.40     36.11 o 
   2   2   4    18381.27    19748.75    189.30 o 
   3   2   4     1283.52     1250.10     30.69 o 
   4   2   4      483.61      631.21     20.02 o 
   5   2   4    12872.74    13780.04    144.56 o 
   6   2   4        1.29       -7.81      9.17 o 
   7   2   4     1830.98     2129.92     49.91 o 
   8   2   4      272.31      249.62     21.38 o 
   9   2   4      207.80      236.46     21.91 o 
  10   2   4       15.59        7.47     14.13 o 
  11   2   4        2.84       -2.74     14.93 o 
  12   2   4       85.97       55.63     15.07 o 
  13   2   4      138.87      153.81     22.12 o 
  14   2   4      116.08       65.12     16.59 o 
  15   2   4        0.03      -18.33     18.33 o 
  16   2   4        8.60       13.39     18.38 o 
  17   2   4       21.27       12.40     26.33 o 
  18   2   4       10.18       54.86     39.20 o 
  19   2   4       20.58       64.67     41.94 o 
   1   3   4     1782.51     2089.39     28.78 o 
   2   3   4       23.14        3.21      6.68 o 
   3   3   4     5303.42     6002.35    116.58 o 
   4   3   4     2881.03     3324.69     60.74 o 
   5   3   4     1288.91     1150.18     33.32 o 
   6   3   4        8.10       12.88      9.55 o 
   7   3   4     1359.18     1132.27     30.43 o 
   8   3   4        2.94       15.14     13.85 o 
   9   3   4       48.22       37.52     15.48 o 
  10   3   4      944.17      972.76     32.97 o 
  11   3   4        4.54        2.80     13.51 o 
  12   3   4      892.58      895.61     34.37 o 
  13   3   4        3.41       11.32     16.06 o 
  14   3   4      290.64      297.92     23.55 o 
  15   3   4      181.06      148.21     21.00 o 
  16   3   4        7.24        1.90     28.66 o 
  17   3   4      123.46      153.98     45.63 o 
  18   3   4       15.30       21.49     58.68 o 
   0   4   4     1864.51     2562.69     36.95 o 
   1   4   4    19019.29    19647.34    107.38 o 
   2   4   4     6338.47     6794.14     54.50 o 
   3   4   4    17761.08    16736.24    160.93 o 
   4   4   4      392.37      450.64     25.08 o 
   5   4   4    23130.23    23078.18    316.38 o 
   6   4   4     1469.69     1695.08     34.91 o 
   7   4   4     4506.17     4044.35    129.58 o 
   8   4   4     1295.03     1276.03     40.74 o 
   9   4   4     3835.68     3571.47     57.68 o 
  10   4   4      974.03      997.58     32.85 o 
  11   4   4     2227.17     1953.13     43.38 o 
  12   4   4      388.63      325.53     21.48 o 
  13   4   4       27.97       12.01     15.05 o 
  14   4   4       71.52       48.98     16.75 o 
  15   4   4       49.31       43.13     20.39 o 
  16   4   4       12.14       51.90     34.98 o 
  17   4   4        3.68       32.77     88.74 o 
  18   4   4       36.73       50.85     43.22 o 
   1   5   4        2.25       14.82      7.92 o 
   2   5   4      342.92      313.57     11.78 o 
   3   5   4     5449.59     5607.35    102.10 o 
   4   5   4      139.40      161.56     19.02 o 
   5   5   4     1315.40     1012.62     30.92 o 
   6   5   4       93.67       71.13     18.89 o 
   7   5   4     4007.91     3755.42     54.88 o 
   8   5   4      104.87       91.44      7.74 o 
   9   5   4     3646.41     3765.41    122.02 o 
  10   5   4      599.23      591.43     24.99 o 
  11   5   4     2867.50     3235.15     54.22 o 
  12   5   4      170.51      183.96     18.10 o 
  13   5   4     1844.70     2111.83     57.20 o 
  14   5   4        0.59       32.22     23.49 o 
  15   5   4      407.20      579.26     44.21 o 
  16   5   4       16.40       15.70     34.61 o 
  17   5   4      148.37      147.04     42.05 o 
  18   5   4        5.19       18.22     43.27 o 
   0   6   4     4104.90     4577.16     55.67 o 
   1   6   4    18461.95    18719.66     99.87 o 
   2   6   4     5936.77     6363.75     54.67 o 
   3   6   4    10797.68    11965.69    122.37 o 
   4   6   4       16.33        3.87      5.89 o 
   5   6   4     9453.88     9903.15    129.95 o 
   6   6   4      120.87       94.68     10.75 o 
   7   6   4     2163.57     2222.42     63.17 o 
   8   6   4       35.63       39.26      6.73 o 
   9   6   4      397.26      442.72     20.27 o 
  10   6   4      559.59      562.05     30.17 o 
  11   6   4      505.00      528.66     27.95 o 
  12   6   4       32.22        4.15     60.27 o 
  13   6   4      126.27      113.24     39.81 o 
  14   6   4       57.76       18.90     79.95 o 
  15   6   4      357.42      259.49     45.27 o 
  16   6   4       46.89      110.78     41.85 o 
  17   6   4        0.95       79.66     43.60 o 
  18   6   4        0.32       49.72     47.06 o 
   1   7   4     1642.00     1620.41     23.77 o 
   2   7   4       14.65       13.47      7.49 o 
   3   7   4      849.63      887.12     23.08 o 
   4   7   4       39.33       71.69      8.54 o 
   5   7   4        4.35       19.03     11.23 o 
   6   7   4      467.25      468.05     27.93 o 
   7   7   4      262.73      318.30     25.91 o 
   8   7   4      288.42      280.69     19.17 o 
   9   7   4      255.15      229.65     24.61 o 
  10   7   4       11.60      -20.23     43.35 o 
  11   7   4        5.63       75.57     36.22 o 
  12   7   4      879.37      830.06     95.64 o 
  13   7   4      131.19      187.03     44.17 o 
  14   7   4      156.48      170.29     46.06 o 
  15   7   4       48.79       63.77     49.17 o 
  16   7   4      136.07      110.22     50.24 o 
  17   7   4      133.07      209.46     55.83 o 
   0   8   4      102.17      123.02     12.38 o 
   1   8   4     4857.94     4941.29     45.90 o 
   2   8   4       23.75       57.43     11.83 o 
   3   8   4     6722.44     6527.02     71.01 o 
   4   8   4       73.29       43.26     15.73 o 
   5   8   4     8172.81     7835.09    117.67 o 
   6   8   4        7.91        2.56     13.34 o 
   7   8   4     1643.96     1501.76     77.14 o 
   8   8   4       17.73        9.10     14.29 o 
   9   8   4      366.13      333.79     61.09 o 
  10   8   4      738.00      778.14     62.11 o 
  11   8   4     1725.68     1461.75     81.90 o 
  12   8   4       94.13       66.67     53.38 o 
  13   8   4      218.96       85.13     54.16 o 
  14   8   4       74.33       81.69     50.93 o 
  15   8   4      170.47       85.70     47.70 o 
  16   8   4       11.12       25.61     45.37 o 
  17   8   4       68.52       73.86     65.43 o 
   1   9   4      101.64      102.37     11.41 o 
   2   9   4      195.18      196.68     14.17 o 
   3   9   4      565.31      568.52     25.31 o 
   4   9   4      207.67      144.56     34.85 o 
   5   9   4      625.54      645.37     33.66 o 
   6   9   4       35.43       -7.39     19.95 o 
   7   9   4     2307.93     2076.16    118.16 o 
   8   9   4      743.25      579.70     69.95 o 
   9   9   4     1178.51     1275.58     74.77 o 
  10   9   4       68.08        2.60     44.98 o 
  11   9   4      814.65      846.95     73.28 o 
  12   9   4        5.44      -10.52     35.26 o 
  13   9   4      355.83      445.80     57.56 o 
  14   9   4       12.27       53.79    119.33 o 
  15   9   4      173.01      171.80    129.49 o 
  16   9   4        9.75       28.26     40.75 o 
   0  10   4      216.76      245.16     22.74 o 
   1  10   4     8751.14     8443.76     74.67 o 
   2  10   4        0.18       -2.22     11.13 o 
   3  10   4    11452.93    11437.59     97.96 o 
   4  10   4       20.04       34.71     25.25 o 
   5  10   4     3508.17     3467.59    141.37 o 
   6  10   4      645.15      635.37     67.77 o 
   7  10   4     5327.06     5225.61    188.59 o 
   8  10   4      284.35      257.32     63.77 o 
   9  10   4     1799.23     1846.56     98.82 o 
  10  10   4       99.84       62.53     37.02 o 
  11  10   4      299.01      364.66    100.65 o 
  12  10   4       60.81       29.25     37.89 o 
  13  10   4       87.13      117.07     43.74 o 
  14  10   4       12.91       45.34     37.66 o 
  15  10   4       15.42       19.71     55.84 o 
   1  11   4      386.66      355.67     18.14 o 
   2  11   4      953.80     1066.05     29.81 o 
   3  11   4      461.05      472.17     20.00 o 
   4  11   4      696.97      639.80     47.16 o 
   5  11   4       58.05       25.84     33.96 o 
   6  11   4      106.96       58.81     39.25 o 
   7  11   4     2138.77     2055.05     88.93 o 
   8  11   4      211.80      186.86     37.75 o 
   9  11   4      556.22      582.55     57.20 o 
  10  11   4        5.50       14.92     35.46 o 
  11  11   4      668.47      872.80     74.49 o 
  12  11   4        0.58      -13.63     41.01 o 
  13  11   4      174.47      223.82     53.42 o 
  14  11   4       28.41      -29.47     47.46 o 
  15  11   4        2.61       -8.95     47.96 o 
   0  12   4        0.15        0.08     16.71 o 
   1  12   4       99.03       93.55     12.77 o 
   2  12   4        6.19        7.77     11.96 o 
   3  12   4     1493.33     1445.95     45.63 o 
   4  12   4       62.23       48.90     20.80 o 
   5  12   4     1606.14     1571.03    107.45 o 
   6  12   4       11.79       44.96     47.47 o 
   7  12   4      756.55      535.93     53.60 o 
   8  12   4       42.38       13.86     35.23 o 
   9  12   4      134.89       83.67     55.79 o 
  10  12   4       34.78       10.54     50.55 o 
  11  12   4      278.95      182.28     42.52 o 
  12  12   4        6.59       40.74     78.71 o 
  13  12   4       74.39       76.90     41.47 o 
  14  12   4       26.49       95.51     46.75 o 
   1  13   4       13.87        1.61     14.86 o 
   2  13   4        5.23      -17.51     17.51 o 
   3  13   4      141.25      122.69     20.31 o 
   4  13   4       17.08      -11.00     19.48 o 
   5  13   4        4.20      -19.46     25.48 o 
   6  13   4      250.42      256.52     33.68 o 
   7  13   4      736.75      571.42     55.23 o 
   8  13   4        0.64       -6.13     38.21 o 
   9  13   4      519.91      554.08     84.75 o 
  10  13   4       45.34       80.70     46.30 o 
  11  13   4      318.37      331.70     57.67 o 
  12  13   4       57.41       55.75     44.16 o 
  13  13   4      121.97       45.37     49.11 o 
   0  14   4       49.43       94.89     21.31 o 
   1  14   4     3148.48     3129.08     67.74 o 
   2  14   4        0.16        4.70     16.31 o 
   3  14   4     3321.55     3349.98     79.84 o 
   4  14   4        0.69      -15.90     19.73 o 
   5  14   4     1606.73     1703.41     56.65 o 
   6  14   4       60.58       83.61     39.67 o 
   7  14   4     1842.73     2023.32     80.15 o 
   8  14   4      213.05      185.11     43.54 o 
   9  14   4      907.84      909.72    104.23 o 
  10  14   4       84.16       38.71     75.80 o 
  11  14   4      125.81      175.55     49.64 o 
   1  15   4       35.82       -3.94     38.94 o 
   2  15   4      103.50      134.06     24.43 o 
   3  15   4       37.72       69.14     30.47 o 
   4  15   4        1.99      -27.68     27.68 o 
   5  15   4      238.82      227.80     35.29 o 
   6  15   4        0.06        4.02     29.43 o 
   7  15   4      217.25      276.17     40.46 o 
   8  15   4        0.03        9.16     34.53 o 
   9  15   4      173.83      294.51     50.73 o 
  10  15   4        4.35       28.79     44.76 o 
   0  16   4        0.12       94.19     61.91 o 
   1  16   4        2.91       15.47     33.35 o 
   2  16   4       10.21        8.43     28.58 o 
   3  16   4      124.25      108.31     35.33 o 
   4  16   4        9.63       77.00     30.99 o 
   5  16   4        0.12       16.11     27.56 o 
   6  16   4        2.65        4.30     34.25 o 
   7  16   4       37.82      -40.50     40.50 o 
   8  16   4       16.08       16.97     32.18 o 
   1  17   4        2.84       20.87     45.21 o 
   2  17   4       70.50       36.42     58.95 o 
   3  17   4        0.70        0.86     56.26 o 
   4  17   4        2.26       -8.62     35.55 o 
   5  17   4        0.21      -13.28     42.40 o 
   6  17   4        2.20        8.29     36.89 o 
   1   1   5    10778.76    12271.41     91.69 o 
   2   1   5     6484.69     6433.03     54.03 o 
   3   1   5     3315.94     3413.00     40.30 o 
   4   1   5      247.99      263.52     12.47 o 
   5   1   5     1508.21     1557.16     40.54 o 
   6   1   5      593.51      531.63     33.84 o 
   7   1   5      159.98       93.48     16.52 o 
   8   1   5      363.58      357.02     26.09 o 
   9   1   5     2264.56     2210.45     58.09 o 
  10   1   5       56.60      100.67     20.85 o 
  11   1   5      452.92      555.86     35.12 o 
  12   1   5     1424.63     1456.15     42.05 o 
  13   1   5      153.76      165.21     20.54 o 
  14   1   5       15.35       25.29     18.28 o 
  15   1   5      240.58      319.85     26.74 o 
  16   1   5      139.27      124.02     22.06 o 
  17   1   5        7.07      -19.27     19.27 o 
  18   1   5       34.42        8.40     27.67 o 
   0   2   5    23782.94    23398.17    212.97 o 
   1   2   5    21927.04    22727.43    116.33 o 
   2   2   5    19506.98    20488.13    166.21 o 
   3   2   5    17125.63    16631.53    220.02 o 
   4   2   5      168.22      198.29     10.39 o 
   5   2   5    24841.13    24666.73    202.75 o 
   6   2   5       26.94       13.83     12.54 o 
   7   2   5    15978.60    16455.60    162.22 o 
   8   2   5      806.17      758.57     34.03 o 
   9   2   5     5021.53     5044.95     87.53 o 
  10   2   5      565.66      714.19     43.84 o 
  11   2   5     2671.73     2474.22     66.58 o 
  12   2   5       21.93        2.18     15.44 o 
  13   2   5      508.94      397.40     25.75 o 
  14   2   5       41.22        3.62     19.13 o 
  15   2   5      243.32      192.12     22.82 o 
  16   2   5        3.30       49.50     20.52 o 
  17   2   5       13.62       19.12     29.97 o 
  18   2   5       49.81       79.87     30.10 o 
   1   3   5       88.17      115.97     11.23 o 
   2   3   5      281.23      196.98     12.66 o 
   3   3   5     5480.24     5939.57     76.77 o 
   4   3   5       89.73      157.42     26.59 o 
   5   3   5     7347.62     7404.95    121.82 o 
   6   3   5     3580.91     4001.69     89.24 o 
   7   3   5     2127.48     2067.69     52.82 o 
   8   3   5       18.69       23.69     15.33 o 
   9   3   5     1927.29     1906.00     68.53 o 
  10   3   5     3309.01     3411.36     74.00 o 
  11   3   5      254.56      329.01     23.58 o 
  12   3   5      283.28      332.02     22.77 o 
  13   3   5      761.10      941.00     35.55 o 
  14   3   5      203.63      211.20     21.86 o 
  15   3   5      236.77      340.48     25.88 o 
  16   3   5       31.44       47.97     37.27 o 
  17   3   5       87.05      108.04     44.13 o 
  18   3   5        0.64       13.44     36.61 o 
   0   4   5     1400.16     1533.66     54.63 o 
   1   4   5       34.92       51.53      8.29 o 
   2   4   5      549.82      570.24     23.11 o 
   3   4   5    10870.85    11319.62    130.07 o 
   4   4   5      496.38      685.00     27.25 o 
   5   4   5      536.13      397.01     22.96 o 
   6   4   5       97.94       60.35     13.64 o 
   7   4   5      352.47      496.70     49.30 o 
   8   4   5       22.02       50.17     24.05 o 
   9   4   5      326.61      266.74     22.99 o 
  10   4   5      454.21      443.73     30.33 o 
  11   4   5     1146.68     1070.42     36.80 o 
  12   4   5      444.56      512.91     26.51 o 
  13   4   5       50.45       59.26     20.17 o 
  14   4   5      427.25      439.25     31.83 o 
  15   4   5        7.31       19.62     30.90 o 
  16   4   5        1.45       62.74     30.99 o 
  17   4   5       39.73      114.51     43.64 o 
  18   4   5        7.61       34.92     44.05 o 
   1   5   5      268.93      278.38     15.85 o 
   2   5   5     2219.09     2155.04     31.60 o 
   3   5   5     1903.04     1903.09     34.26 o 
   4   5   5      255.98      202.38     14.05 o 
   5   5   5     2615.65     3270.82    114.04 o 
   6   5   5      999.78     1002.54     42.26 o 
   7   5   5      365.88      430.92     17.30 o 
   8   5   5      784.58      659.15     43.48 o 
   9   5   5       68.46       18.44     63.32 o 
  10   5   5       13.70       15.40     14.36 o 
  11   5   5       31.01       33.12     14.17 o 
  12   5   5     3003.80     2676.59     53.00 o 
  13   5   5       92.90       86.35     20.65 o 
  14   5   5      133.25      112.49     23.88 o 
  15   5   5       85.29       93.38     28.99 o 
  16   5   5        0.44      -11.64     36.33 o 
  17   5   5       25.71       85.95     42.12 o 
  18   5   5       28.96       45.26     46.29 o 
   0   6   5     7398.10     7655.21     69.66 o 
   1   6   5    26302.00    27308.76    143.62 o 
   2   6   5     7127.36     7306.10     86.54 o 
   3   6   5     9745.68     9526.08    113.95 o 
   4   6   5      525.42      480.79     18.58 o 
   5   6   5     6688.77     6500.44     99.02 o 
   6   6   5     2852.17     2854.63     46.68 o 
   7   6   5     5789.67     5869.41    108.40 o 
   8   6   5     1596.99     1448.81     64.63 o 
   9   6   5     2577.54     2418.43     60.60 o 
  10   6   5      112.27       98.24     17.73 o 
  11   6   5     1871.79     1723.56    115.63 o 
  12   6   5      348.76      469.28     55.92 o 
  13   6   5     1136.20     1039.20     99.13 o 
  14   6   5       29.53       53.99     86.82 o 
  15   6   5       66.78       33.14     99.59 o 
  16   6   5       16.88       77.42     80.42 o 
  17   6   5        1.57       76.97     72.41 o 
   1   7   5        2.94       -0.75      7.13 o 
   2   7   5       37.31        7.85     11.59 o 
   3   7   5       29.13       15.86     11.55 o 
   4   7   5      279.47      294.16     15.45 o 
   5   7   5     3284.33     3214.16     43.60 o 
   6   7   5      561.74      567.09     24.59 o 
   7   7   5     2085.50     1902.69     80.60 o 
   8   7   5      198.42      183.59      8.41 o 
   9   7   5     2054.38     1853.88     55.08 o 
  10   7   5       18.09       18.27     38.99 o 
  11   7   5     1722.61     1852.10    127.02 o 
  12   7   5       29.58       36.68     37.66 o 
  13   7   5      484.78      586.28     62.84 o 
  14   7   5       83.97      101.10     59.85 o 
  15   7   5      176.24      276.97     54.96 o 
  16   7   5       53.42       -3.76     44.51 o 
  17   7   5       89.75      174.94     50.36 o 
   0   8   5       30.20        3.95     14.83 o 
   1   8   5     3043.40     2619.46     36.28 o 
   2   8   5      941.75      889.22     21.11 o 
   3   8   5     3727.42     3715.58     48.51 o 
   4   8   5     1627.94     1427.54     33.46 o 
   5   8   5     3422.18     3188.10     80.22 o 
   6   8   5      696.14      650.99     35.75 o 
   7   8   5     1605.38     1749.85     57.83 o 
   8   8   5      666.36      588.97     70.15 o 
   9   8   5      755.55      779.38     84.75 o 
  10   8   5      417.54      495.44     73.12 o 
  11   8   5       33.20       -3.84     36.36 o 
  12   8   5      294.55      307.89     50.63 o 
  13   8   5       38.38      -12.64     39.91 o 
  14   8   5      140.45      155.23     49.43 o 
  15   8   5      102.50       78.46     44.29 o 
  16   8   5       77.87       82.04     65.27 o 
   1   9   5      428.45      402.66     16.32 o 
   2   9   5      273.92      279.56     13.89 o 
   3   9   5       28.31       48.38     10.44 o 
   4   9   5       15.41       16.12     18.35 o 
   5   9   5      146.32       94.27     41.43 o 
   6   9   5      442.48      560.11     40.82 o 
   7   9   5       36.91       42.46     40.86 o 
   8   9   5      287.05      361.68     63.01 o 
   9   9   5      775.60      840.49     85.28 o 
  10   9   5        0.89      -57.22     57.22 o 
  11   9   5      117.23      101.99     38.32 o 
  12   9   5      113.82      189.96     49.32 o 
  13   9   5       13.50       20.73     44.80 o 
  14   9   5       25.21      -20.43     66.66 o 
  15   9   5      118.68      146.10     87.58 o 
  16   9   5        0.03       62.15     49.20 o 
   0  10   5     6074.29     5963.92     86.06 o 
   1  10   5     1141.83     1219.85     35.46 o 
   2  10   5       37.48       32.57     11.96 o 
   3  10   5     2699.22     2781.44     56.46 o 
   4  10   5       43.46       50.82     26.73 o 
   5  10   5     1305.82     1361.52     91.38 o 
   6  10   5       95.59       73.76     46.10 o 
   7  10   5     2144.12     1893.31    117.72 o 
   8  10   5      539.29      644.63     84.65 o 
   9  10   5     1573.92     1236.47    105.41 o 
  10  10   5      237.31      272.16     50.06 o 
  11  10   5      250.76      205.68     44.35 o 
  12  10   5       86.59       29.12     40.77 o 
  13  10   5      245.82      211.59     50.61 o 
  14  10   5      169.25      214.92     55.72 o 
  15  10   5       43.41       24.26     43.36 o 
   1  11   5      301.92      311.13     18.97 o 
   2  11   5      236.56      211.16     16.04 o 
   3  11   5      236.14      212.51     20.95 o 
   4  11   5      334.47      276.95     36.10 o 
   5  11   5      468.55      471.89     46.71 o 
   6  11   5       44.05       65.98     43.12 o 
   7  11   5      928.48      952.36     92.42 o 
   8  11   5      321.04      273.37     65.73 o 
   9  11   5      214.74      240.20     44.93 o 
  10  11   5      118.38      162.04     45.29 o 
  11  11   5      300.16      336.97     52.96 o 
  12  11   5       43.05       25.65     43.15 o 
  13  11   5      282.31      389.22     63.77 o 
  14  11   5       13.80       42.57     51.19 o 
   0  12   5      651.79      604.34     31.09 o 
   1  12   5     4497.34     4718.65     65.70 o 
   2  12   5      427.63      336.42     20.13 o 
   3  12   5     3975.10     4250.62     76.32 o 
   4  12   5     4311.73     4499.97     90.85 o 
   5  12   5      851.54      996.58     63.94 o 
   6  12   5     2361.89     2242.57    129.33 o 
   7  12   5      387.85      537.07     78.79 o 
   8  12   5      857.80      783.82     63.32 o 
   9  12   5      410.04      436.01     55.38 o 
  10  12   5       98.52       71.45     41.27 o 
  11  12   5      143.93      219.09     51.42 o 
  12  12   5        0.66       84.76     59.03 o 
  13  12   5       37.48      -39.42     80.05 o 
   1  13   5       28.34       45.09     13.88 o 
   2  13   5      188.73      155.53     20.84 o 
   3  13   5       78.09      102.22     19.50 o 
   4  13   5      370.93      374.99     32.40 o 
   5  13   5       14.14       15.62     20.65 o 
   6  13   5      226.20      311.08     43.61 o 
   7  13   5      281.12      276.36     47.46 o 
   8  13   5      329.38      370.82     52.11 o 
   9  13   5      513.40      567.80     63.25 o 
  10  13   5      100.47      171.76     61.79 o 
  11  13   5      140.26      264.21     52.80 o 
  12  13   5      194.02      204.90     77.68 o 
   0  14   5      240.75      268.68     54.40 o 
   1  14   5        1.73        0.22     21.30 o 
   2  14   5        2.26       22.28     24.51 o 
   3  14   5       40.66       48.27     25.37 o 
   4  14   5        2.18       21.85     33.93 o 
   5  14   5      129.92      105.09     30.96 o 
   6  14   5      145.45      126.09     38.74 o 
   7  14   5       96.16      107.52     33.60 o 
   8  14   5       82.26       59.87     36.10 o 
   9  14   5        4.06      -10.99     69.91 o 
  10  14   5       22.96       77.46     47.37 o 
  11  14   5       11.76       14.59     47.44 o 
   1  15   5        2.30      -30.99     33.80 o 
   2  15   5        9.68       61.37     24.37 o 
   3  15   5        0.22       10.70     24.55 o 
   4  15   5      136.44      119.58     29.83 o 
   5  15   5       68.08       37.93     38.91 o 
   6  15   5       42.85       63.11     34.68 o 
   7  15   5        4.55        4.15     32.23 o 
   8  15   5       57.63       41.90     45.22 o 
   9  15   5        1.64       59.05     36.58 o 
  10  15   5      103.38       68.32     46.57 o 
   0  16   5      183.03      210.56     60.07 o 
   1  16   5      533.19      591.08     86.81 o 
   2  16   5      129.23      131.11     33.49 o 
   3  16   5      580.97      566.17     56.37 o 
   4  16   5      263.95      259.67     37.51 o 
   5  16   5      493.20      506.71     55.78 o 
   6  16   5      309.36      309.17     41.71 o 
   7  16   5      540.88      585.31     52.40 o 
   8  16   5        7.52       77.29     33.83 o 
   1  17   5       11.37      -19.70     41.39 o 
   2  17   5       31.81       70.94     42.70 o 
   3  17   5       36.80       70.96     61.43 o 
   4  17   5       23.31       40.29     43.77 o 
   5  17   5       33.06       21.07     44.45 o 
   0   0   6    45410.19    46648.95    553.34 o 
   1   0   6    35004.05    33910.64    197.08 o 
   2   0   6    29775.12    30121.22    212.27 o 
   3   0   6    24282.72    24591.36    221.59 o 
   4   0   6    28536.01    30586.32    333.62 o 
   5   0   6    23442.21    23166.21    249.11 o 
   6   0   6    22187.50    22842.17    207.51 o 
   7   0   6     7369.38     7478.67    131.26 o 
   8   0   6    11230.69    10974.32    118.41 o 
   9   0   6     2288.26     2141.95    114.91 o 
  10   0   6     3132.11     2626.41    200.87 o 
  11   0   6      340.31      347.70     53.92 o 
  12   0   6      321.47      259.50     50.78 o 
  13   0   6       58.97       49.37     23.29 o 
  14   0   6       64.65        0.37     38.18 o 
  15   0   6        6.99      -15.44     31.55 o 
  16   0   6        3.99       18.76     25.47 o 
  17   0   6       25.89        5.46     30.11 o 
  18   0   6       22.21        4.19     29.45 o 
   1   1   6      894.74      922.08     14.22 o 
   2   1   6     1887.43     1722.64     24.17 o 
   3   1   6       84.87      145.30      9.49 o 
   4   1   6      300.52      215.30     11.93 o 
   5   1   6      193.43      118.48     11.90 o 
   6   1   6     1097.96     1133.48     37.47 o 
   7   1   6     2569.39     2341.31     56.57 o 
   8   1   6     4425.43     4105.53     78.35 o 
   9   1   6     2337.41     2198.41     71.41 o 
  10   1   6     2210.42     2261.92     62.91 o 
  11   1   6     2157.64     2176.54     64.10 o 
  12   1   6     1279.49     1370.96     84.86 o 
  13   1   6      104.15      114.09     19.37 o 
  14   1   6       19.52        4.89     19.27 o 
  15   1   6      134.11      138.70     21.18 o 
  16   1   6      158.11      169.26     26.12 o 
  17   1   6       83.60      111.30     20.42 o 
  18   1   6       38.44       50.90     24.54 o 
   0   2   6     1638.63     1696.56     36.79 o 
   1   2   6     4857.82     5039.01     36.93 o 
   2   2   6     6180.97     6618.76     94.07 o 
   3   2   6      541.44      634.58     19.18 o 
   4   2   6     1822.91     2178.01     34.38 o 
   5   2   6       64.80       63.59      8.01 o 
   6   2   6      287.00      237.40     22.05 o 
   7   2   6      115.99       98.13     18.12 o 
   8   2   6      110.31      111.11     21.97 o 
   9   2   6       89.61       94.39     19.99 o 
  10   2   6        2.46      -23.98     23.98 o 
  11   2   6     1465.54     1571.10     54.98 o 
  12   2   6      125.55       91.30     24.59 o 
  13   2   6        2.86      -10.91     16.47 o 
  14   2   6       45.95       32.59     18.50 o 
  15   2   6       42.66       89.53     22.83 o 
  16   2   6       12.89       38.56     21.22 o 
  17   2   6       28.44        6.17     24.71 o 
  18   2   6       12.82      -15.92     27.71 o 
   1   3   6     2788.18     2898.41     41.58 o 
   2   3   6     8649.25     8935.66    110.63 o 
   3   3   6     2780.12     3065.39     56.76 o 
   4   3   6       43.78       -8.41     16.11 o 
   5   3   6      223.42      288.86     34.09 o 
   6   3   6        5.50      -32.50     32.50 o 
   7   3   6     1039.14     1010.16     49.99 o 
   8   3   6      406.04      334.53     28.21 o 
   9   3   6      288.61      300.78     27.21 o 
  10   3   6     1119.17     1149.18     46.74 o 
  11   3   6      678.14      711.40     38.67 o 
  12   3   6       37.55        5.15     16.18 o 
  13   3   6      258.48      322.01     27.08 o 
  14   3   6      364.37      382.00     27.25 o 
  15   3   6        0.73       -4.74     22.08 o 
  16   3   6       18.45       22.77     22.51 o 
  17   3   6        2.96        4.95     22.98 o 
  18   3   6        0.33       24.23    120.25 o 
   0   4   6    31285.71    31184.04    398.18 o 
   1   4   6     6159.56     5708.65     65.51 o 
   2   4   6    18755.92    19927.92    244.01 o 
   3   4   6     7432.81     7039.57     94.74 o 
   4   4   6    13961.02    14505.99    185.00 o 
   5   4   6     7493.99     7313.51    128.02 o 
   6   4   6      950.94      725.97     42.33 o 
   7   4   6     2502.78     2453.30     76.47 o 
   8   4   6     4522.66     4718.36    110.66 o 
   9   4   6     1301.70     1217.76    107.68 o 
  10   4   6     2273.05     2121.90     61.08 o 
  11   4   6      909.93      894.09     45.30 o 
  12   4   6      820.71      855.42     35.98 o 
  13   4   6        7.25       32.29     17.34 o 
  14   4   6      811.93      672.78     38.43 o 
  15   4   6      230.31      204.35     28.17 o 
  16   4   6      354.65      302.24     39.80 o 
  17   4   6       82.38       41.87     41.92 o 
  18   4   6       38.76       52.27     39.19 o 
   1   5   6      286.78      284.46     15.68 o 
   2   5   6     2572.13     2547.55     32.58 o 
   3   5   6        6.40        0.63     10.64 o 
   4   5   6      262.14      349.09     22.25 o 
   5   5   6      247.67      212.26     39.82 o 
   6   5   6     1269.99     1170.05     54.71 o 
   7   5   6      386.68      357.10     61.01 o 
   8   5   6     2167.03     2138.07     79.07 o 
   9   5   6     1316.84     1249.79     61.59 o 
  10   5   6      734.04      786.80     51.52 o 
  11   5   6       97.48      153.44     28.60 o 
  12   5   6      533.73      638.47     36.50 o 
  13   5   6       74.30      137.00     26.53 o 
  14   5   6      386.62      490.04     34.66 o 
  15   5   6      222.98      254.57     35.16 o 
  16   5   6      166.56      202.71     38.59 o 
  17   5   6      114.59      148.38     61.47 o 
   0   6   6      141.41      296.61     25.23 o 
   1   6   6     9166.86     9343.18     68.01 o 
   2   6   6     2746.92     2310.22     68.98 o 
   3   6   6      988.04      892.46     22.76 o 
   4   6   6     2071.51     1967.14     44.06 o 
   5   6   6     2195.38     2127.25     53.26 o 
   6   6   6     1610.59     1560.19     45.50 o 
   7   6   6      552.43      607.28     65.83 o 
   8   6   6      450.83      376.84     34.84 o 
   9   6   6      474.38      571.07     69.90 o 
  10   6   6        7.13       -8.45     16.74 o 
  11   6   6     1570.16     1463.52    109.66 o 
  12   6   6      176.47      147.38     50.05 o 
  13   6   6       57.24       41.29     44.89 o 
  14   6   6      298.77      294.41     47.76 o 
  15   6   6        8.61      -17.32     76.49 o 
  16   6   6        6.37      -53.84     53.84 o 
  17   6   6        3.12      -33.33     78.40 o 
   1   7   6       78.19       67.09      7.81 o 
   2   7   6     2218.36     2188.52     44.88 o 
   3   7   6       43.08       57.82      9.55 o 
   4   7   6      102.08      115.05     12.42 o 
   5   7   6      155.88      148.77     13.05 o 
   6   7   6      196.47      266.43     31.21 o 
   7   7   6      394.24      428.48     40.39 o 
   8   7   6      648.14      880.17     81.84 o 
   9   7   6        2.81       -3.47     11.38 o 
  10   7   6      117.94      127.29     49.07 o 
  11   7   6      247.32      222.25     57.15 o 
  12   7   6      132.11      166.17     66.39 o 
  13   7   6       40.12       84.00     39.71 o 
  14   7   6        6.69        6.37     42.71 o 
  15   7   6       25.27      -13.59     51.22 o 
  16   7   6        8.90      106.85     53.39 o 
  17   7   6        0.10      121.85     56.16 o 
   0   8   6     5332.02     5408.35     71.44 o 
   1   8   6     1046.26      998.93     24.51 o 
   2   8   6     6230.42     6325.75     81.21 o 
   3   8   6      680.78      696.36     22.27 o 
   4   8   6     1551.82     1664.35     37.83 o 
   5   8   6      774.22      732.05     25.22 o 
   6   8   6     2054.75     2065.68    159.02 o 
   7   8   6      435.45      457.31     63.71 o 
   8   8   6     1340.41     1244.74     93.75 o 
   9   8   6      581.08      430.42     69.23 o 
  10   8   6     1035.92      946.95     93.78 o 
  11   8   6      219.39      150.40     51.77 o 
  12   8   6      199.53      241.11     48.08 o 
  13   8   6       10.64      101.25     43.78 o 
  14   8   6       44.13       10.97     49.60 o 
  15   8   6        8.87       -3.79     47.18 o 
  16   8   6       16.81       53.25     81.88 o 
   1   9   6        0.85       -2.92     13.16 o 
   2   9   6       15.78       25.86     10.23 o 
   3   9   6      590.30      628.14     26.59 o 
   4   9   6      581.26      561.37     22.18 o 
   5   9   6       92.77       84.33     20.04 o 
   6   9   6       49.40      132.30     45.32 o 
   7   9   6      284.61      278.10     55.65 o 
   8   9   6      930.97      940.78     88.67 o 
   9   9   6      147.72      140.03     49.38 o 
  10   9   6     1478.97     1452.16    114.18 o 
  11   9   6       55.56      138.04     62.26 o 
  12   9   6      648.04      740.01     69.05 o 
  13   9   6      189.54      210.56     47.23 o 
  14   9   6      304.86      367.26     58.70 o 
  15   9   6       62.97       48.31     48.33 o 
  16   9   6      234.22      293.38     62.05 o 
   0  10   6     6171.04     5659.55     83.01 o 
   1  10   6     1692.07     1645.25     35.20 o 
   2  10   6      435.22      401.15     19.06 o 
   3  10   6     1806.81     1791.85     45.45 o 
   4  10   6     1588.84     1480.34     81.64 o 
   5  10   6     1681.31     1954.81    112.46 o 
   6  10   6     1433.78     1302.21     95.73 o 
   7  10   6      423.77      474.43     67.59 o 
   8  10   6      162.82      147.10     57.58 o 
   9  10   6      196.29      219.52     60.77 o 
  10  10   6       63.13       87.86     55.78 o 
  11  10   6       42.39       41.91     50.77 o 
  12  10   6       19.24      -38.04     42.89 o 
  13  10   6       83.17      162.52     47.27 o 
  14  10   6       65.46       84.81     49.26 o 
  15  10   6       24.51       85.33     45.80 o 
   1  11   6      131.14      124.27     14.68 o 
   2  11   6       34.60       44.08     19.69 o 
   3  11   6      298.01      247.49     22.04 o 
   4  11   6     1918.09     1904.34     56.85 o 
   5  11   6      197.11      132.70     34.29 o 
   6  11   6      144.40      154.58     50.07 o 
   7  11   6       23.52       54.32     47.93 o 
   8  11   6       65.97       60.61     48.58 o 
   9  11   6       61.63       77.21     56.60 o 
  10  11   6       95.30      106.12     41.94 o 
  11  11   6       98.46      142.75     46.61 o 
  12  11   6       19.34       32.11     42.64 o 
  13  11   6      255.24      373.98     59.36 o 
  14  11   6       99.55      193.02     58.20 o 
   0  12   6      202.55      238.32     30.83 o 
   1  12   6      330.65      354.85     20.36 o 
   2  12   6     1217.86     1325.83     34.92 o 
   3  12   6      169.33      196.98     22.67 o 
   4  12   6       84.98       89.95     23.62 o 
   5  12   6       15.89       13.51     31.38 o 
   6  12   6        4.74      -27.31     32.13 o 
   7  12   6        7.09      103.55     52.29 o 
   8  12   6      156.04      272.21     64.57 o 
   9  12   6      311.81      372.07     71.64 o 
  10  12   6      160.76      138.58     71.95 o 
  11  12   6      172.67      171.29     51.61 o 
  12  12   6       55.54       13.06     42.72 o 
  13  12   6       55.82        1.48     82.21 o 
   1  13   6       51.53       38.62     20.49 o 
   2  13   6       27.11      -27.67     28.41 o 
   3  13   6       54.80       35.69     25.13 o 
   4  13   6      135.86      160.86     34.14 o 
   5  13   6       11.68       -0.16     36.85 o 
   6  13   6       35.12       52.73     34.42 o 
   7  13   6        0.70       -0.86     33.67 o 
   8  13   6       59.92       91.75     37.50 o 
   9  13   6       23.10       10.75     40.42 o 
  10  13   6        4.74      -18.68     41.57 o 
  11  13   6        4.12      -47.43     47.43 o 
  12  13   6       43.93       68.85     48.75 o 
   0  14   6     1009.85     1080.26    100.35 o 
   1  14   6      682.29      713.01     42.49 o 
   2  14   6      634.17      583.32     42.89 o 
   3  14   6      936.71     1098.42     56.18 o 
   4  14   6      612.25      738.83     59.08 o 
   5  14   6      490.98      529.32     53.30 o 
   6  14   6      304.09      402.47     81.43 o 
   7  14   6      200.91      260.41     39.82 o 
   8  14   6       17.95       -3.79     35.42 o 
   9  14   6       92.03      116.60     50.43 o 
  10  14   6       78.25       21.64     46.44 o 
  11  14   6       43.56       74.10     40.73 o 
   1  15   6        7.55      -32.60     39.15 o 
   2  15   6       29.43       23.63     43.80 o 
   3  15   6       40.67        1.58     85.05 o 
   4  15   6      183.75      224.56     44.74 o 
   5  15   6      289.47      359.49     41.78 o 
   6  15   6      323.64      493.44     47.54 o 
   7  15   6      165.86      201.93     36.20 o 
   8  15   6      162.76      177.08     38.90 o 
   9  15   6       91.48       61.33     33.78 o 
   0  16   6       14.50      -55.92     67.91 o 
   1  16   6        5.34      -34.81     34.81 o 
   2  16   6       54.54       17.06     41.97 o 
   3  16   6       48.70       67.99     41.21 o 
   4  16   6        0.17        2.69     36.62 o 
   5  16   6        4.27        5.01     30.77 o 
   6  16   6        0.76       29.75     31.44 o 
   7  16   6        4.63        2.39     37.33 o 
   1  17   6       36.87       22.16     42.67 o 
   2  17   6       38.57       10.73     44.14 o 
   3  17   6        5.56       58.56     63.05 o 
   4  17   6       48.94      -36.31     36.31 o 
   1   1   7       52.44       80.58      6.09 o 
   2   1   7      245.61      382.67     12.59 o 
   3   1   7     1111.09     1111.74     24.25 o 
   4   1   7       14.55       14.65      7.91 o 
   5   1   7      295.80      295.87     17.34 o 
   6   1   7       59.65       20.87      9.80 o 
   7   1   7      728.16      776.35     26.68 o 
   8   1   7     1069.42      950.16     28.36 o 
   9   1   7      711.81      688.53     25.04 o 
  10   1   7       22.31       38.07     15.15 o 
  11   1   7       19.72       22.78     21.18 o 
  12   1   7      586.27      596.93     39.95 o 
  13   1   7       28.24       28.54     20.75 o 
  14   1   7      120.28      164.14     22.79 o 
  15   1   7        0.92       -9.21     18.11 o 
  16   1   7      183.12      228.51     23.02 o 
  17   1   7        7.92       38.22     28.14 o 
  18   1   7      190.50      164.38     24.59 o 
   0   2   7    24131.99    22668.80    222.45 o 
   1   2   7     3741.25     3474.70     30.01 o 
   2   2   7    17008.01    15950.83    108.18 o 
   3   2   7     1060.53     1126.93     28.05 o 
   4   2   7     9070.79     9004.84    115.36 o 
   5   2   7     1025.64     1265.57     27.08 o 
   6   2   7     7726.40     6990.08     93.75 o 
   7   2   7      698.75      565.77     23.81 o 
   8   2   7     4840.77     4674.57     86.82 o 
   9   2   7       18.58       16.06     18.98 o 
  10   2   7      485.54      483.95     34.28 o 
  11   2   7      302.37      328.79     29.39 o 
  12   2   7       10.45       -2.81     21.95 o 
  13   2   7      513.61      354.48     33.37 o 
  14   2   7      301.24      202.28     22.74 o 
  15   2   7       54.83       -9.22     19.93 o 
  16   2   7        0.65       63.82     28.84 o 
  17   2   7        5.64       19.08     29.38 o 
  18   2   7       33.15       34.33     27.58 o 
   1   3   7       75.53       92.79     10.46 o 
   2   3   7       12.13       28.23      9.42 o 
   3   3   7      705.83     1060.67     35.33 o 
   4   3   7     8474.23     7788.91    101.51 o 
   5   3   7      302.73      235.96     13.84 o 
   6   3   7      155.73       87.91      8.23 o 
   7   3   7        1.94       -5.61     22.63 o 
   8   3   7     1983.81     1812.02     69.87 o 
   9   3   7      471.80      473.23     31.98 o 
  10   3   7     3248.61     3169.92     76.56 o 
  11   3   7      914.73     1009.83     46.26 o 
  12   3   7     1008.77     1140.33     50.51 o 
  13   3   7      204.82      277.66     26.44 o 
  14   3   7     1486.78     1625.27     49.50 o 
  15   3   7       31.20       -9.63     24.20 o 
  16   3   7      100.05      172.27     26.76 o 
  17   3   7       14.91      -25.09     25.09 o 
  18   3   7       56.30       35.53     40.17 o 
   0   4   7    24094.11    23089.23    337.88 o 
   1   4   7      496.30      532.87     24.99 o 
   2   4   7      105.16       41.28     11.23 o 
   3   4   7      916.70      765.92     34.58 o 
   4   4   7    13769.92    14258.49    189.14 o 
   5   4   7     1092.78     1052.56     49.72 o 
   6   4   7     5956.54     6119.30     88.42 o 
   7   4   7      750.51      734.97     46.07 o 
   8   4   7      391.02      425.92     40.82 o 
   9   4   7        6.63       16.17     27.31 o 
  10   4   7      918.37      984.51     58.99 o 
  11   4   7      337.63      382.89     33.74 o 
  12   4   7       43.86       54.55     23.78 o 
  13   4   7       16.24       17.62     19.22 o 
  14   4   7        9.56       25.03     23.96 o 
  15   4   7      115.95      102.71     27.61 o 
  16   4   7       14.25       11.23     25.38 o 
  17   4   7       33.10        2.89     37.11 o 
   1   5   7        1.97       15.62     14.90 o 
   2   5   7      796.44      985.35     29.67 o 
   3   5   7      576.18      616.46     31.47 o 
   4   5   7     5614.78     6349.68    102.81 o 
   5   5   7      947.73      964.40     67.15 o 
   6   5   7      159.35      194.86     29.61 o 
   7   5   7        9.74      -12.94     27.60 o 
   8   5   7      417.74      365.65     71.98 o 
   9   5   7      526.05      554.15     47.05 o 
  10   5   7       53.92       23.49     26.30 o 
  11   5   7      748.11      787.36     56.48 o 
  12   5   7      428.17      420.88     45.86 o 
  13   5   7      483.21      351.82     72.89 o 
  14   5   7      276.47      273.23     51.76 o 
  15   5   7       66.73       68.04     33.45 o 
  16   5   7       43.11       64.32     33.72 o 
  17   5   7        7.34       23.64     69.64 o 
   0   6   7     6101.55     5779.91    102.83 o 
   1   6   7     3412.11     3531.99     67.88 o 
   2   6   7    11527.70    11251.27    109.54 o 
   3   6   7     1779.05     1890.82     54.04 o 
   4   6   7     2876.32     2828.06     47.45 o 
   5   6   7      478.03      442.58     44.04 o 
   6   6   7     4368.66     3929.52    150.52 o 
   7   6   7     1964.16     1901.77    107.51 o 
   8   6   7     2902.90     2836.50    135.34 o 
   9   6   7      465.70      394.35     70.12 o 
  10   6   7      160.24      185.37     34.88 o 
  11   6   7      154.63      249.92     40.18 o 
  12   6   7      153.76       88.75     63.38 o 
  13   6   7        7.87       24.04     30.23 o 
  14   6   7       64.56       39.34     29.65 o 
  15   6   7       29.28      -29.10     35.11 o 
  16   6   7        5.23       18.03     92.60 o 
  17   6   7       12.95      -16.49     44.27 o 
   1   7   7        0.06       -0.66      5.56 o 
   2   7   7      417.88      403.06     27.22 o 
   3   7   7        3.02        7.13      6.55 o 
   4   7   7     2917.43     2772.53     47.65 o 
   5   7   7      133.48      140.19     14.27 o 
   6   7   7     1887.58     1662.53     49.69 o 
   7   7   7        7.26       53.19     38.82 o 
   8   7   7     1284.12     1386.99     98.36 o 
   9   7   7        4.88       38.65     47.36 o 
  10   7   7     1897.68     1804.61    120.77 o 
  11   7   7        3.22       32.19     46.80 o 
  12   7   7      811.40     1103.31    104.65 o 
  13   7   7       30.09       50.09     56.50 o 
  14   7   7      408.72      574.02     92.29 o 
  15   7   7      105.39       79.06     45.73 o 
  16   7   7       82.83      131.58     64.93 o 
   0   8   7    11605.10    11351.51    163.16 o 
   1   8   7      418.03      420.74     21.38 o 
   2   8   7     9113.31     8929.04     92.44 o 
   3   8   7      347.17      320.35     22.19 o 
   4   8   7     4975.61     4791.36    104.69 o 
   5   8   7       88.45      115.67     14.08 o 
   6   8   7     2708.50     2765.29    100.55 o 
   7   8   7        9.77      -26.89     36.06 o 
   8   8   7     1553.43     1681.81    111.51 o 
   9   8   7      233.98      298.01     63.36 o 
  10   8   7     1497.87     1597.61    119.04 o 
  11   8   7      351.22      351.28     68.37 o 
  12   8   7      336.18      273.35     72.08 o 
  13   8   7      257.38      281.81     59.97 o 
  14   8   7      155.95      154.01     43.49 o 
  15   8   7       58.50       87.09     57.74 o 
  16   8   7       16.11       91.55     44.83 o 
   1   9   7        0.38       10.09     11.02 o 
   2   9   7       26.51       16.72     11.73 o 
   3   9   7      453.17      425.14     23.94 o 
   4   9   7      597.74      459.81     24.98 o 
   5   9   7      222.57      187.48     48.40 o 
   6   9   7      292.17      322.38     58.20 o 
   7   9   7       71.60      100.94     51.49 o 
   8   9   7      956.21     1032.57     92.19 o 
   9   9   7       91.83      143.85     58.74 o 
  10   9   7        7.76      -34.86     43.28 o 
  11   9   7        1.23       29.10     50.44 o 
  12   9   7       70.14      186.73     60.71 o 
  13   9   7        2.74       51.87     52.26 o 
  14   9   7        5.48       65.63     48.98 o 
  15   9   7       54.09       79.79     48.18 o 
   0  10   7     2663.96     2725.35     80.11 o 
   1  10   7     1224.87     1209.33     30.42 o 
   2  10   7     1483.95     1606.58     40.61 o 
   3  10   7      123.39      121.39     16.04 o 
   4  10   7     1483.89     1552.51     70.25 o 
   5  10   7        1.66       39.37     28.43 o 
   6  10   7     1221.76     1298.49     98.28 o 
   7  10   7       77.79      159.04     57.90 o 
   8  10   7      747.04      781.15     87.74 o 
   9  10   7       31.47      -33.78     42.08 o 
  10  10   7       33.29      137.26     62.75 o 
  11  10   7       44.61       60.52     52.86 o 
  12  10   7      271.43      323.04     55.80 o 
  13  10   7      133.42       86.61     48.79 o 
  14  10   7       78.72       44.59     95.28 o 
   1  11   7      857.46      766.27     25.65 o 
   2  11   7      346.00      355.72     23.09 o 
   3  11   7       11.54       20.79     15.38 o 
   4  11   7      127.65      105.28     20.22 o 
   5  11   7       19.91       30.10     27.44 o 
   6  11   7     1343.30     1364.58    103.40 o 
   7  11   7        0.24      -23.96     44.32 o 
   8  11   7      139.29      223.56     62.10 o 
   9  11   7       99.77      127.99     60.07 o 
  10  11   7      665.96      644.62     87.19 o 
  11  11   7       87.59      201.06     69.13 o 
  12  11   7      162.43      167.02     44.86 o 
  13  11   7        3.57        9.40    110.09 o 
  14  11   7       91.97      137.46     51.72 o 
   0  12   7     2665.97     2636.28     83.91 o 
   1  12   7      278.20      341.42     25.36 o 
   2  12   7     4362.21     3848.02     93.09 o 
   3  12   7      211.58      213.96     30.12 o 
   4  12   7     1996.90     1950.45     83.64 o 
   5  12   7     2726.45     2845.43    166.52 o 
   6  12   7      877.48     1165.13     72.87 o 
   7  12   7      643.12      741.38     86.50 o 
   8  12   7     1897.73     2032.20    135.13 o 
   9  12   7      105.31      293.49     78.49 o 
  10  12   7      528.62      536.16     87.04 o 
  11  12   7       79.17      115.89     46.07 o 
  12  12   7      416.11      430.38     64.46 o 
  13  12   7        0.60       28.24     98.51 o 
   1  13   7       27.96       28.85     22.59 o 
   2  13   7        6.89      -21.10     22.96 o 
   3  13   7      164.94       72.84     25.19 o 
   4  13   7       11.24      -16.30     31.11 o 
   5  13   7      410.84      443.31     51.16 o 
   6  13   7      529.59      600.42     54.71 o 
   7  13   7       17.15       34.70     34.63 o 
   8  13   7      551.81      592.15     89.24 o 
   9  13   7      257.47      211.88     65.44 o 
  10  13   7      161.10      254.01     80.54 o 
  11  13   7       22.28       45.40    105.53 o 
  12  13   7       37.52       18.46     45.31 o 
   0  14   7      395.65      423.48     72.49 o 
   1  14   7       37.79       76.94     24.71 o 
   2  14   7       71.86       78.22     24.67 o 
   3  14   7        0.71       -7.15     32.27 o 
   4  14   7      133.65       53.89     29.17 o 
   5  14   7        0.07       33.28     34.13 o 
   6  14   7      424.00      557.32     59.86 o 
   7  14   7        1.80      -22.29     36.49 o 
   8  14   7      330.85      212.89     48.53 o 
   9  14   7        7.58        4.02     56.55 o 
  10  14   7      169.28      107.60     79.49 o 
   1  15   7        1.49       80.91     49.21 o 
   2  15   7       49.47      -23.59     37.81 o 
   3  15   7        9.05      -29.12     34.66 o 
   4  15   7      126.82       99.52     37.57 o 
   5  15   7        4.05      -29.70     79.12 o 
   6  15   7      131.93      164.27     44.43 o 
   7  15   7        0.33       10.65     33.22 o 
   8  15   7        0.98       28.99     30.66 o 
   9  15   7        2.40      -29.48     36.78 o 
   0  16   7      791.62      857.73    100.88 o 
   1  16   7        3.03      -41.38     41.38 o 
   2  16   7      880.65     1032.31     78.53 o 
   3  16   7      101.14      248.99     74.32 o 
   4  16   7      482.61      712.14    101.89 o 
   5  16   7       47.85       16.84     31.73 o 
   6  16   7      565.25      636.11     54.72 o 
   1  17   7       11.14      -26.84     40.49 o 
   2  17   7       19.93       20.26     46.11 o 
   3  17   7        1.70      -23.76     46.82 o 
   0   0   8    30880.40    29119.13    261.25 o 
   1   0   8      125.37      126.84     10.62 o 
   2   0   8    18639.33    17883.69    131.13 o 
   3   0   8       13.23       59.33     12.41 o 
   4   0   8    14527.64    13579.25    265.22 o 
   5   0   8       89.45      180.05     27.02 o 
   6   0   8    10255.66    10332.02    223.91 o 
   7   0   8      413.27      403.14     48.29 o 
   8   0   8     4139.23     4150.23    141.82 o 
   9   0   8     1012.36      923.79     72.28 o 
  10   0   8    11858.98    12020.69    237.15 o 
  11   0   8        3.35      -12.81     29.47 o 
  12   0   8     1138.53     1005.16     61.29 o 
  13   0   8       88.51      133.15     35.69 o 
  14   0   8      363.63      255.39     40.66 o 
  15   0   8        4.50       -6.16     29.53 o 
  16   0   8       71.68      -16.79     27.20 o 
  17   0   8       46.35       16.94     49.38 o 
  18   0   8        4.30       35.10     37.04 o 
   1   1   8     1451.78     1630.73     21.79 o 
   2   1   8     2960.15     3325.61     44.92 o 
   3   1   8      580.50      558.02     20.02 o 
   4   1   8     2065.61     1914.49     37.52 o 
   5   1   8      858.05      905.03     32.83 o 
   6   1   8     2144.13     1964.14     42.03 o 
   7   1   8       58.62       22.01     11.33 o 
   8   1   8     3823.65     3946.33     60.95 o 
   9   1   8      172.05      156.92     20.32 o 
  10   1   8       60.70       78.06     23.61 o 
  11   1   8       27.96       22.36     23.19 o 
  12   1   8      383.24      522.43     38.17 o 
  13   1   8       36.35       20.47     49.33 o 
  14   1   8      175.75      269.31     34.37 o 
  15   1   8        3.21      -17.25     19.92 o 
  16   1   8       59.03       95.91     20.85 o 
  17   1   8        4.10        8.68     24.39 o 
  18   1   8       70.13       48.26     22.93 o 
   0   2   8      857.19     1279.79     60.81 o 
   1   2   8      538.66      508.19     13.27 o 
   2   2   8     1992.85     2074.72     34.04 o 
   3   2   8       54.39       38.30      8.55 o 
   4   2   8      861.80      829.49     25.52 o 
   5   2   8      484.27      495.25     19.55 o 
   6   2   8      177.44      219.75     19.93 o 
   7   2   8       73.43       54.44     18.18 o 
   8   2   8      227.34      217.74     18.09 o 
   9   2   8      161.55      132.67     15.12 o 
  10   2   8       90.22       72.89     23.64 o 
  11   2   8        4.09       31.48     26.07 o 
  12   2   8      358.27      321.06     47.06 o 
  13   2   8       14.80      -18.48     24.35 o 
  14   2   8       20.89       17.27     27.85 o 
  15   2   8      136.95      112.11     23.15 o 
  16   2   8       68.59       60.82     23.54 o 
  17   2   8       59.63       72.46     24.37 o 
   1   3   8       66.95       61.50      7.79 o 
   2   3   8      458.58      495.30     13.20 o 
   3   3   8      531.02      574.47     41.17 o 
   4   3   8     3726.83     3726.75     90.73 o 
   5   3   8     2509.21     2489.04     49.42 o 
   6   3   8     1840.14     1810.60     37.85 o 
   7   3   8       47.15       53.41     23.04 o 
   8   3   8       84.46       91.48     17.84 o 
   9   3   8      131.42       60.75     28.20 o 
  10   3   8     1731.73     1703.05     59.89 o 
  11   3   8       82.64       64.69     21.98 o 
  12   3   8      863.23      850.79     46.62 o 
  13   3   8       88.24       27.17     32.30 o 
  14   3   8       67.42       14.58     24.54 o 
  15   3   8       67.90       90.49     26.13 o 
  16   3   8       65.05       92.32     26.67 o 
  17   3   8       24.54      -27.48     27.48 o 
   0   4   8    24099.52    23567.32    348.16 o 
   1   4   8       29.87       18.78     17.70 o 
   2   4   8     4997.85     4720.01     51.68 o 
   3   4   8      134.28       73.42     21.75 o 
   4   4   8    17891.87    17955.87    339.15 o 
   5   4   8     2757.73     2658.85     98.27 o 
   6   4   8    15361.03    15146.22    143.02 o 
   7   4   8      145.71      128.31     26.37 o 
   8   4   8     6498.84     6357.53    138.67 o 
   9   4   8      158.81       79.64     62.02 o 
  10   4   8     4290.17     3965.77    115.37 o 
  11   4   8      354.04      283.82     39.44 o 
  12   4   8     1701.64     1586.98     78.96 o 
  13   4   8       81.09       50.42     32.31 o 
  14   4   8        9.15       35.48     24.98 o 
  15   4   8      131.10      106.35     27.44 o 
  16   4   8       15.39       15.89     29.35 o 
  17   4   8       33.11       30.71     48.80 o 
   1   5   8     1788.02     1817.19     48.79 o 
   2   5   8     2367.47     2327.99     56.81 o 
   3   5   8       24.77       16.09     23.88 o 
   4   5   8     1653.98     1645.59     86.84 o 
   5   5   8      125.99      129.37     51.82 o 
   6   5   8     2367.28     2198.33     77.92 o 
   7   5   8      105.53      107.17     18.27 o 
   8   5   8     1698.19     1665.28     73.00 o 
   9   5   8      154.24      110.92     36.50 o 
  10   5   8     1207.90     1298.55     67.37 o 
  11   5   8       69.45      113.07     37.33 o 
  12   5   8     1823.91     2003.60     89.63 o 
  13   5   8       71.04       13.84    128.12 o 
  14   5   8      108.05      200.69     41.23 o 
  15   5   8       25.95        5.30     27.02 o 
  16   5   8      180.97      249.10     39.13 o 
  17   5   8        7.71       18.64     55.17 o 
   0   6   8     5798.58     5011.79    151.15 o 
   1   6   8      668.60      623.37     31.25 o 
   2   6   8     3781.21     3516.32     76.51 o 
   3   6   8        5.82       -6.97     16.65 o 
   4   6   8     1361.77     1245.56     69.99 o 
   5   6   8     1613.73     1813.66     97.18 o 
   6   6   8      228.48      260.14     47.38 o 
   7   6   8      105.78        7.05     44.08 o 
   8   6   8       14.71      -29.64     46.40 o 
   9   6   8      168.23       68.63     32.41 o 
  10   6   8      126.96       53.57     41.24 o 
  11   6   8      220.30      223.81     40.34 o 
  12   6   8       20.76       35.96     36.95 o 
  13   6   8      196.44      199.65     44.65 o 
  14   6   8       46.54       53.03     34.24 o 
  15   6   8       36.87       22.26     41.21 o 
  16   6   8        1.85       12.13     47.85 o 
   1   7   8      966.48      946.48     38.65 o 
   2   7   8       67.70      114.99     17.18 o 
   3   7   8      655.68      669.71     35.75 o 
   4   7   8       10.09       -0.83     16.63 o 
   5   7   8      194.99      159.81     13.73 o 
   6   7   8      176.11      174.21     39.27 o 
   7   7   8      277.94      241.72     53.69 o 
   8   7   8      123.37       43.11     43.65 o 
   9   7   8      113.41      130.93     51.38 o 
  10   7   8       43.59       86.54     58.57 o 
  11   7   8      334.22      299.74     68.81 o 
  12   7   8      110.56      261.13     73.64 o 
  13   7   8       58.84      161.49     70.45 o 
  14   7   8       26.00       75.10     56.46 o 
  15   7   8        2.66       31.81     44.57 o 
  16   7   8       13.23      -29.44     44.64 o 
   0   8   8      835.90      908.13     46.63 o 
   1   8   8        1.80        3.66     19.12 o 
   2   8   8     6943.96     7030.82    152.77 o 
   3   8   8       16.16       19.89     21.49 o 
   4   8   8     5939.94     5825.26     91.01 o 
   5   8   8      350.78      289.25     49.76 o 
   6   8   8     3689.04     3588.98    148.38 o 
   7   8   8       50.20       23.44     50.13 o 
   8   8   8     2892.83     2972.68    147.15 o 
   9   8   8       51.59       78.89     57.16 o 
  10   8   8     1119.84     1056.69    102.82 o 
  11   8   8        4.56      -43.77     43.77 o 
  12   8   8      811.75      816.78     99.18 o 
  13   8   8       21.17      129.10     59.17 o 
  14   8   8      288.25      319.34     58.66 o 
  15   8   8       18.63       89.75     60.34 o 
   1   9   8       28.08       49.07     20.66 o 
   2   9   8     1283.10     1222.03     31.94 o 
   3   9   8       85.22       70.72     20.81 o 
   4   9   8      146.36      132.07     26.95 o 
   5   9   8       66.78        3.87     38.96 o 
   6   9   8      767.03      721.56     71.63 o 
   7   9   8       21.22      -29.45     44.10 o 
   8   9   8      540.01      554.79     76.26 o 
   9   9   8      266.65      323.69     68.28 o 
  10   9   8      456.86      813.26     93.28 o 
  11   9   8       29.22      127.37     70.56 o 
  12   9   8      479.25      576.91     92.84 o 
  13   9   8        1.67      217.70     82.16 o 
  14   9   8      250.37      288.88     85.45 o 
  15   9   8        4.85        8.65     64.74 o 
   0  10   8     5628.06     5404.80    117.60 o 
   1  10   8        3.45       28.01     22.05 o 
   2  10   8     5158.67     5209.83     72.46 o 
   3  10   8      130.86       80.26     14.19 o 
   4  10   8     2293.85     2194.19     83.15 o 
   5  10   8      100.51       44.20     30.01 o 
   6  10   8     1749.71     1850.74    113.35 o 
   7  10   8      328.73      243.40     60.96 o 
   8  10   8      259.62      485.35     79.71 o 
   9  10   8       48.61      174.95     61.91 o 
  10  10   8      149.11      259.63     77.52 o 
  11  10   8        0.08      105.58     67.85 o 
  12  10   8        2.74       27.96     57.73 o 
  13  10   8        0.45       35.06     78.19 o 
  14  10   8       18.59        5.50     44.95 o 
   1  11   8      316.02      321.22     25.42 o 
   2  11   8      139.07      125.54     26.69 o 
   3  11   8      367.42      395.29     34.87 o 
   4  11   8        3.53       24.78     29.38 o 
   5  11   8       29.95      -23.40     32.01 o 
   6  11   8      254.91      202.71     65.43 o 
   7  11   8        2.71      -14.80     53.09 o 
   8  11   8      421.89      406.20     76.08 o 
   9  11   8      242.88      352.95     74.32 o 
  10  11   8      763.04      976.60    108.83 o 
  11  11   8       90.48      152.00     68.46 o 
  12  11   8      213.28      365.74     79.60 o 
  13  11   8       38.14      -26.97     47.30 o 
   0  12   8      169.88      119.46     29.52 o 
   1  12   8       20.41       13.49     27.84 o 
   2  12   8      478.91      492.89     38.56 o 
   3  12   8        7.14      -27.32     27.32 o 
   4  12   8      249.20      249.91     56.40 o 
   5  12   8       81.96       35.28     34.36 o 
   6  12   8      467.17      415.97     50.68 o 
   7  12   8       48.82       15.77     46.43 o 
   8  12   8      281.97      228.19     66.85 o 
   9  12   8        2.22       11.74     43.03 o 
  10  12   8      144.23      220.10     78.92 o 
  11  12   8       37.99       60.08     62.25 o 
  12  12   8      111.20      169.93     56.85 o 
   1  13   8       38.33       75.76     24.64 o 
   2  13   8        5.47       -7.07     24.62 o 
   3  13   8       17.89       -5.04     25.05 o 
   4  13   8        6.08      -17.57     33.02 o 
   5  13   8       14.99       -8.98     32.52 o 
   6  13   8       55.41       61.69     49.00 o 
   7  13   8      150.95       37.09     39.21 o 
   8  13   8      348.59      326.45     52.42 o 
   9  13   8        7.87       -1.30     54.52 o 
  10  13   8      224.66      370.49     81.90 o 
  11  13   8       72.82       48.04     67.14 o 
   0  14   8     2460.20     2509.56    149.63 o 
   1  14   8      106.77       46.21    119.92 o 
   2  14   8     2198.19     2404.62     78.67 o 
   3  14   8      224.09      124.62     28.86 o 
   4  14   8     1073.00     1202.91     70.55 o 
   5  14   8       18.41      -30.39     33.09 o 
   6  14   8      603.62      558.66     64.05 o 
   7  14   8       79.62      -38.77     49.62 o 
   8  14   8      336.10      421.01     76.74 o 
   9  14   8       38.33       46.72     46.66 o 
  10  14   8       63.32      171.71     50.36 o 
   1  15   8       26.85      -50.02     68.63 o 
   2  15   8        9.35       73.03     41.20 o 
   3  15   8       53.64       33.80     30.50 o 
   4  15   8        7.43      -38.00     38.00 o 
   5  15   8        0.56       11.79     75.90 o 
   6  15   8      207.77      239.65     48.25 o 
   7  15   8       11.04      -43.15     43.15 o 
   8  15   8      122.97      102.03     46.24 o 
   0  16   8        0.34       18.14     47.22 o 
   1  16   8       78.95       42.46     41.86 o 
   2  16   8       81.78       51.16     42.44 o 
   3  16   8       40.36      127.80     64.34 o 
   4  16   8       27.91       35.63     55.75 o 
   5  16   8        0.53        4.08     41.36 o 
   1   1   9        0.51        5.00      6.15 o 
   2   1   9      472.49      625.97     17.14 o 
   3   1   9      816.99      821.65     28.86 o 
   4   1   9       39.94       11.81     13.81 o 
   5   1   9       86.47       98.36     17.00 o 
   6   1   9     1513.96     1542.90     45.12 o 
   7   1   9       33.49       53.25     24.01 o 
   8   1   9      825.37      767.77     28.65 o 
   9   1   9       89.10       88.21     14.85 o 
  10   1   9     2420.34     2384.31     71.31 o 
  11   1   9      468.35      511.60     38.63 o 
  12   1   9     1070.51     1111.74     54.41 o 
  13   1   9       99.47      112.36     24.55 o 
  14   1   9      648.37      811.38     44.81 o 
  15   1   9      192.89      199.08     32.91 o 
  16   1   9       56.25       83.05     29.09 o 
  17   1   9        3.74       12.82     25.10 o 
   0   2   9    19609.37    20374.76    220.45 o 
   1   2   9     4732.42     5017.44     46.18 o 
   2   2   9    26860.12    27287.77    158.11 o 
   3   2   9    10777.32    11206.39    115.37 o 
   4   2   9    11471.35    11177.73    124.57 o 
   5   2   9     5426.28     5616.90     70.14 o 
   6   2   9     6413.92     6435.77     96.88 o 
   7   2   9      909.46      856.17     36.11 o 
   8   2   9     2398.63     2245.92     56.93 o 
   9   2   9        7.71      105.87     35.68 o 
  10   2   9      291.03      291.79     40.25 o 
  11   2   9     1408.04     1337.83     57.32 o 
  12   2   9      580.24      515.15     40.80 o 
  13   2   9       14.42       29.37     32.01 o 
  14   2   9       33.31        9.33     34.77 o 
  15   2   9      107.94       51.51     22.44 o 
  16   2   9        1.29      -11.37     23.36 o 
  17   2   9       87.54       54.21     26.13 o 
   1   3   9      211.22      276.48     26.84 o 
   2   3   9      640.07      691.98     16.71 o 
   3   3   9      150.70      192.76     15.98 o 
   4   3   9     1551.48     1537.35     43.42 o 
   5   3   9      465.20      418.46     29.23 o 
   6   3   9     1241.97     1153.80     33.92 o 
   7   3   9      234.01      175.74     31.00 o 
   8   3   9      573.56      616.79     46.59 o 
   9   3   9      276.45      311.11     39.38 o 
  10   3   9     1188.57     1127.57     64.06 o 
  11   3   9      359.48      367.71     46.28 o 
  12   3   9       57.87      106.24     44.35 o 
  13   3   9       28.83       75.13     30.71 o 
  14   3   9      388.48      410.03     38.96 o 
  15   3   9      271.47      306.26     43.13 o 
  16   3   9      348.92      421.06     38.59 o 
  17   3   9       20.12       -3.75     27.94 o 
   0   4   9     3867.51     3958.49    123.02 o 
   1   4   9      604.33      550.07     36.37 o 
   2   4   9      378.79      295.67     14.73 o 
   3   4   9      120.66      139.84     20.09 o 
   4   4   9     2000.75     1958.31     74.16 o 
   5   4   9        3.18       11.51     25.98 o 
   6   4   9      553.30      542.87     24.57 o 
   7   4   9        8.45        9.60      6.22 o 
   8   4   9     1556.79     1656.81    100.33 o 
   9   4   9       25.69       33.27     31.63 o 
  10   4   9      291.42      321.31     67.02 o 
  11   4   9        0.04      -36.30     36.30 o 
  12   4   9      511.32      467.19     50.08 o 
  13   4   9       13.85      -36.90     36.90 o 
  14   4   9       62.97       54.24     38.96 o 
  15   4   9      172.35      154.43     95.69 o 
  16   4   9       30.77       -8.93     50.11 o 
  17   4   9        2.06      -39.24     41.34 o 
   1   5   9      139.48      143.01     25.69 o 
   2   5   9      236.21      180.62     24.32 o 
   3   5   9        2.41        7.26     26.48 o 
   4   5   9      896.01      954.78     51.98 o 
   5   5   9     1245.89     1330.46     61.37 o 
   6   5   9      331.13      289.20     34.80 o 
   7   5   9        3.12        8.52     13.16 o 
   8   5   9      521.72      533.80     47.40 o 
   9   5   9       19.80      -27.94     31.91 o 
  10   5   9      938.85      940.92    136.39 o 
  11   5   9        2.74      -18.16     33.86 o 
  12   5   9      148.23      116.49     70.74 o 
  13   5   9      234.27      169.87     40.74 o 
  14   5   9      158.11      177.03     40.58 o 
  15   5   9        8.31      -41.51     41.51 o 
  16   5   9      116.53       56.98     36.28 o 
   0   6   9     6552.37     6727.49    181.17 o 
   1   6   9     2441.38     2517.35     61.48 o 
   2   6   9     4391.34     4148.84     90.41 o 
   3   6   9     6530.04     6544.70    105.74 o 
   4   6   9     3152.83     2871.92    103.40 o 
   5   6   9     1236.70     1188.05     83.37 o 
   6   6   9     1183.19     1183.44     85.57 o 
   7   6   9      181.64      131.61     41.92 o 
   8   6   9      215.97      230.43     39.41 o 
   9   6   9     1246.45     1202.71    108.69 o 
  10   6   9      320.33      306.52     44.17 o 
  11   6   9      335.37      290.57     57.33 o 
  12   6   9      316.15      293.12     42.21 o 
  13   6   9       71.27       49.82     35.32 o 
  14   6   9      332.32      256.32     46.79 o 
  15   6   9       43.45       60.98     46.67 o 
  16   6   9      124.99       80.33     38.10 o 
   1   7   9      202.34      210.85     27.29 o 
   2   7   9        2.05        4.96     25.23 o 
   3   7   9        4.92       22.32     20.37 o 
   4   7   9      460.40      430.88     26.97 o 
   5   7   9       67.84       20.94     29.80 o 
   6   7   9      308.54      216.76     42.83 o 
   7   7   9     1776.74     1708.36    108.76 o 
   8   7   9     1041.45      813.28     80.71 o 
   9   7   9      727.12      801.02     88.16 o 
  10   7   9      438.99      385.93     65.39 o 
  11   7   9       63.32      120.71     53.73 o 
  12   7   9      539.06      513.25     78.76 o 
  13   7   9      274.37      198.11     63.87 o 
  14   7   9      197.51      181.11     56.58 o 
  15   7   9      119.85      122.34     47.36 o 
  16   7   9       44.58      -26.57     45.64 o 
   0   8   9       52.25      -18.48     42.96 o 
   1   8   9      879.98      805.59     39.94 o 
   2   8   9     4661.37     4659.36     92.64 o 
   3   8   9      564.79      534.09     35.06 o 
   4   8   9     3005.63     3027.41     93.83 o 
   5   8   9       44.64       12.70     32.84 o 
   6   8   9     2929.10     2795.87    133.05 o 
   7   8   9       17.76      -50.76     50.76 o 
   8   8   9     2797.04     2904.62    147.57 o 
   9   8   9       34.85      -57.63     57.63 o 
  10   8   9      204.31      207.94     60.05 o 
  11   8   9       25.08       50.33     55.63 o 
  12   8   9        9.90      -15.94     57.39 o 
  13   8   9       62.21      -51.39     65.28 o 
  14   8   9       44.43       11.64     72.10 o 
  15   8   9       26.18       25.02     49.17 o 
   1   9   9      150.36      167.94     25.06 o 
   2   9   9     1162.44     1110.44     48.55 o 
   3   9   9      190.89      125.83     31.69 o 
   4   9   9        6.21      -25.09     44.76 o 
   5   9   9       56.95       73.90     28.53 o 
   6   9   9      607.73      503.84     66.59 o 
   7   9   9        6.85       -1.35     42.85 o 
   8   9   9      361.57      319.78     61.50 o 
   9   9   9        2.03      -57.54     57.54 o 
  10   9   9       34.02      -52.96     65.15 o 
  11   9   9       24.95       -1.18     52.72 o 
  12   9   9       82.73       67.58     56.35 o 
  13   9   9        1.66       53.38     60.16 o 
  14   9   9        8.09      -49.38     67.94 o 
   0  10   9     2535.25     2695.99     84.54 o 
   1  10   9     1452.04     1425.00     54.68 o 
   2  10   9       92.02      137.29     25.58 o 
   3  10   9      762.73      736.18     42.81 o 
   4  10   9      884.08      977.67     59.68 o 
   5  10   9      565.14      560.60     48.38 o 
   6  10   9      849.83      796.33     59.21 o 
   7  10   9        3.65       56.30     50.20 o 
   8  10   9      169.88       71.49     47.76 o 
   9  10   9      345.97      232.71     64.56 o 
  10  10   9      234.49      204.73     53.69 o 
  11  10   9       57.96       99.94     60.34 o 
  12  10   9       35.08      -76.88     76.88 o 
  13  10   9       61.46      -52.66     76.58 o 
  14  10   9        1.88      -49.46     49.46 o 
   1  11   9       14.10       17.62     22.24 o 
   2  11   9      129.45      108.40     26.50 o 
   3  11   9        5.29       -0.17     26.04 o 
   4  11   9      160.62      160.36     53.14 o 
   5  11   9      102.41       35.93     28.97 o 
   6  11   9      335.44      254.22     55.53 o 
   7  11   9       82.22      131.44     38.71 o 
   8  11   9       26.72       -4.17     46.16 o 
   9  11   9      435.92      314.05     67.89 o 
  10  11   9       28.31       -9.07     53.11 o 
  11  11   9      150.31       72.12     62.09 o 
  12  11   9       33.87      -32.14     76.30 o 
  13  11   9       53.50       -3.42     73.71 o 
   0  12   9      721.33      835.94     91.32 o 
   1  12   9      227.73      240.31     44.14 o 
   2  12   9     1437.31     1425.36     59.66 o 
   3  12   9       33.35       47.29     27.68 o 
   4  12   9      872.85      985.88     63.56 o 
   5  12   9      602.64      543.06     60.42 o 
   6  12   9      314.81      434.08     51.41 o 
   7  12   9      145.43      112.70     42.79 o 
   8  12   9     1024.37      981.14     69.97 o 
   9  12   9        1.36      -66.68     66.68 o 
  10  12   9      121.49      143.54     55.96 o 
  11  12   9        0.31      -78.97     78.97 o 
  12  12   9      148.99       76.88     67.28 o 
   1  13   9        5.69      -10.68     23.27 o 
   2  13   9      411.42      469.91     40.29 o 
   3  13   9      203.38      198.89     32.93 o 
   4  13   9      263.74      235.40     42.04 o 
   5  13   9      142.21      144.57     39.37 o 
   6  13   9      145.89      121.09     57.56 o 
   7  13   9        2.15      -33.09     36.18 o 
   8  13   9      125.25       84.60     44.32 o 
   9  13   9       21.08       46.34     65.96 o 
  10  13   9       42.66      -22.69     68.22 o 
   0  14   9       15.09       60.66     58.97 o 
   1  14   9       34.45       30.21     54.57 o 
   2  14   9       24.61       35.63     39.00 o 
   3  14   9       81.64       43.26     33.05 o 
   4  14   9        1.70       14.56     30.32 o 
   5  14   9        7.25       10.30     60.66 o 
   6  14   9       24.70        7.43     39.48 o 
   7  14   9       26.11        6.04     65.30 o 
   8  14   9       11.89       46.80     56.36 o 
   9  14   9        1.73      -45.69     45.69 o 
   1  15   9       28.72       -4.91     40.47 o 
   2  15   9        0.71        6.36     40.99 o 
   3  15   9       23.48       44.45     60.63 o 
   4  15   9       12.41      -31.83     34.08 o 
   5  15   9       13.10       41.37     40.84 o 
   6  15   9       32.50       23.42    114.53 o 
   7  15   9        0.39      -11.80     87.36 o 
   0  16   9      751.84      845.75    108.25 o 
   1  16   9       35.77       15.01     46.90 o 
   2  16   9      430.74      472.32     60.82 o 
   3  16   9      156.04      161.12     74.71 o 
   4  16   9      534.75      559.10     89.62 o 
   0   0  10       66.51       43.97     14.92 o 
   1   0  10     2127.40     1852.57     44.74 o 
   2   0  10     4298.15     3771.04     65.35 o 
   3   0  10    10970.25    11029.32    245.03 o 
   4   0  10     1718.40     1593.30     54.61 o 
   5   0  10     2885.45     2746.48    124.43 o 
   6   0  10     6299.47     6337.66    196.12 o 
   7   0  10     6131.50     5893.35    132.32 o 
   8   0  10       41.93       35.85     43.85 o 
   9   0  10     1983.63     1895.10     79.93 o 
  10   0  10      415.11      452.11     62.04 o 
  11   0  10      201.99      289.35     83.87 o 
  12   0  10     1009.12     1177.29     78.39 o 
  13   0  10      337.44      310.20     46.00 o 
  14   0  10      171.00      137.62     68.05 o 
  15   0  10        4.43       35.95     38.49 o 
  16   0  10      376.80      384.65     54.32 o 
  17   0  10       13.63       21.17     36.09 o 
   1   1  10     1521.48     1593.64     28.10 o 
   2   1  10      152.62       99.06      9.28 o 
   3   1  10      121.03       61.42     10.09 o 
   4   1  10        7.65        5.33     17.50 o 
   5   1  10      699.36      608.17     64.51 o 
   6   1  10      617.25      596.98     31.47 o 
   7   1  10     1530.42     1547.46     47.93 o 
   8   1  10        5.22       22.22     19.00 o 
   9   1  10       67.08      106.01     25.58 o 
  10   1  10       98.32       61.21     24.88 o 
  11   1  10      914.42      863.93     77.39 o 
  12   1  10      383.07      413.86     33.69 o 
  13   1  10      777.46      787.00     44.40 o 
  14   1  10        2.16       55.59     26.36 o 
  15   1  10       57.29       93.65     28.02 o 
  16   1  10       90.81      110.08     26.53 o 
  17   1  10       49.87       46.61     23.77 o 
   0   2  10      695.39      686.35     37.73 o 
   1   2  10     1139.53     1210.85     24.84 o 
   2   2  10     1911.78     1877.91     31.21 o 
   3   2  10     1903.20     2000.05     33.91 o 
   4   2  10       14.59        6.07     11.08 o 
   5   2  10      672.41      745.97     31.63 o 
   6   2  10      383.24      424.00     40.16 o 
   7   2  10      523.61      450.72     43.35 o 
   8   2  10      364.14      399.38     27.59 o 
   9   2  10       33.74       17.05     48.28 o 
  10   2  10       30.03       16.73     29.44 o 
  11   2  10      120.72      121.62     27.44 o 
  12   2  10        1.58       -0.38     27.74 o 
  13   2  10        9.08       27.03     24.71 o 
  14   2  10      136.91      149.49     32.38 o 
  15   2  10      144.17      200.19     29.79 o 
  16   2  10       79.56      120.00     28.36 o 
  17   2  10       16.12       -5.40     31.52 o 
   1   3  10      373.24      323.23     29.68 o 
   2   3  10        3.81        0.75      6.34 o 
   3   3  10       98.79      134.85     10.69 o 
   4   3  10       91.47      112.89     13.66 o 
   5   3  10      350.83      319.86     22.80 o 
   6   3  10       14.16       34.12     16.12 o 
   7   3  10      195.99      167.58     48.50 o 
   8   3  10        1.54        0.99     36.58 o 
   9   3  10      141.63      148.77     31.93 o 
  10   3  10       50.74       63.31     41.99 o 
  11   3  10      241.94      155.66     49.18 o 
  12   3  10       78.27        2.61     56.97 o 
  13   3  10      149.39      117.19     76.90 o 
  14   3  10      125.88      159.05     40.93 o 
  15   3  10        4.29      -25.49     33.44 o 
  16   3  10       59.63       41.11     36.03 o 
   0   4  10     3693.57     3502.01    121.24 o 
   1   4  10     8802.99     8911.59    153.16 o 
   2   4  10     3152.35     3058.36     61.58 o 
   3   4  10     3245.11     3097.91     48.18 o 
   4   4  10     7623.53     7473.16    244.30 o 
   5   4  10      803.80      803.66     51.83 o 
   6   4  10     1706.38     1742.02     45.23 o 
   7   4  10     1085.52     1020.42     30.99 o 
   8   4  10      435.23      357.98     42.20 o 
   9   4  10      508.09      465.53     46.57 o 
  10   4  10      534.86      420.70     46.58 o 
  11   4  10       73.80       45.23     35.83 o 
  12   4  10      140.51      121.01     36.88 o 
  13   4  10      600.82      508.77     55.61 o 
  14   4  10        5.29      -25.86     74.09 o 
  15   4  10       16.35      -38.25     40.37 o 
  16   4  10       35.84       -5.46     37.53 o 
   1   5  10       18.40      -12.79     22.06 o 
   2   5  10      371.57      337.32     41.77 o 
   3   5  10      332.25      293.29     17.47 o 
   4   5  10      399.23      536.65     35.19 o 
   5   5  10     2740.15     2734.55     90.10 o 
   6   5  10     1837.29     1675.64     46.68 o 
   7   5  10     1113.08     1033.34     33.13 o 
   8   5  10     1444.44     1353.33     71.08 o 
   9   5  10      728.07      781.89     58.01 o 
  10   5  10      211.37      173.04     37.98 o 
  11   5  10      623.82      611.57     83.84 o 
  12   5  10      583.18      553.81     56.34 o 
  13   5  10      307.92      296.13     46.43 o 
  14   5  10      107.98      186.72     40.49 o 
  15   5  10      140.65      141.49     44.75 o 
  16   5  10      102.15       72.19     44.51 o 
   0   6  10     1790.58     1631.39     90.99 o 
   1   6  10     2426.18     2088.33     73.42 o 
   2   6  10     2577.18     2412.80     63.15 o 
   3   6  10     3231.65     2906.77     89.36 o 
   4   6  10      495.15      434.80     40.35 o 
   5   6  10     4818.72     4615.85    166.39 o 
   6   6  10        8.55       -7.60     41.20 o 
   7   6  10     4256.39     4221.16    167.63 o 
   8   6  10     1094.95     1073.99     77.16 o 
   9   6  10      208.41      223.32     40.01 o 
  10   6  10      118.18      150.15     51.74 o 
  11   6  10      133.57      122.75     40.51 o 
  12   6  10       54.06      106.32     40.12 o 
  13   6  10       52.06       27.29     31.79 o 
  14   6  10        1.48       38.92     40.78 o 
  15   6  10        1.67       61.70     55.02 o 
   1   7  10        7.47       15.69     35.92 o 
   2   7  10     1306.84     1262.00     49.68 o 
   3   7  10       21.83        0.00     19.89 o 
   4   7  10      350.72      360.28     39.21 o 
   5   7  10       27.52        9.52     35.47 o 
   6   7  10       20.42       32.10     38.83 o 
   7   7  10      341.95      344.30     62.61 o 
   8   7  10      241.68      236.79     50.48 o 
   9   7  10      492.41      490.61     71.96 o 
  10   7  10       33.53       53.54     43.67 o 
  11   7  10      265.34      240.34     68.90 o 
  12   7  10       14.74       95.28     54.84 o 
  13   7  10        3.16      -58.03     58.03 o 
  14   7  10        5.90       11.03     49.88 o 
  15   7  10        4.22      -61.15     61.15 o 
   0   8  10     3712.07     3940.24    154.19 o 
   1   8  10     2969.73     3075.68     75.16 o 
   2   8  10      497.61      560.03     39.08 o 
   3   8  10      266.05      322.44     31.42 o 
   4   8  10     1374.83     1421.16     74.14 o 
   5   8  10      925.91      930.82    125.48 o 
   6   8  10      378.98      398.83     57.01 o 
   7   8  10      340.44      327.56     63.59 o 
   8   8  10      105.40      109.23     47.89 o 
   9   8  10      243.87      149.58     47.54 o 
  10   8  10      540.75      505.81     80.80 o 
  11   8  10      267.65      345.45     71.03 o 
  12   8  10      224.54      141.87     69.03 o 
  13   8  10        2.33      -55.29     64.76 o 
  14   8  10       68.72      -13.98     65.78 o 
   1   9  10      675.70      767.24     42.47 o 
   2   9  10      301.91      310.47     31.49 o 
   3   9  10      140.51      138.16     34.32 o 
   4   9  10       13.42       39.16     29.68 o 
   5   9  10      431.33      412.99     98.68 o 
   6   9  10       15.83        9.24     33.11 o 
   7   9  10      821.79      881.37     86.09 o 
   8   9  10      174.49      125.10     51.91 o 
   9   9  10      955.57     1004.24     99.97 o 
  10   9  10      125.27      119.44     52.99 o 
  11   9  10      463.33      539.84     81.79 o 
  12   9  10       14.09       23.98     45.87 o 
  13   9  10      119.56      116.13     55.65 o 
  14   9  10       72.12      -10.31     54.78 o 
   0  10  10     3585.03     3394.98    155.11 o 
   1  10  10     3294.74     3130.49     81.11 o 
   2  10  10      971.25      923.72     47.73 o 
   3  10  10     1668.30     1576.18     61.74 o 
   4  10  10      898.47      841.67     57.86 o 
   5  10  10     1336.73     1264.63    114.91 o 
   6  10  10     1261.59     1352.42     75.74 o 
   7  10  10      489.54      540.61     75.28 o 
   8  10  10       78.49      121.24     48.26 o 
   9  10  10      259.78      359.28     67.20 o 
  10  10  10      241.06      129.54     56.98 o 
  11  10  10      286.75      248.40     67.19 o 
  12  10  10       17.22      -60.82     72.85 o 
  13  10  10       36.31      -51.34     78.09 o 
   1  11  10      110.59       77.97     25.16 o 
   2  11  10      131.75      136.82     28.17 o 
   3  11  10       16.48       46.24     24.37 o 
   4  11  10      362.17      295.48     46.56 o 
   5  11  10       68.26      105.00     34.00 o 
   6  11  10       52.01       28.84     35.50 o 
   7  11  10      106.99      124.22     34.17 o 
   8  11  10       46.10       75.42     53.91 o 
   9  11  10      147.25      107.54     51.66 o 
  10  11  10      422.48      237.58     66.44 o 
  11  11  10        9.53       35.62     59.29 o 
  12  11  10      107.81       31.99     64.09 o 
   0  12  10        4.98       -5.47     40.35 o 
   1  12  10      427.11      517.38     41.69 o 
   2  12  10      344.36      358.04     45.09 o 
   3  12  10      190.25      247.74     42.05 o 
   4  12  10      100.15      133.08     50.44 o 
   5  12  10      455.70      465.72     81.83 o 
   6  12  10        1.11      -41.29     41.29 o 
   7  12  10      376.06      350.51     50.53 o 
   8  12  10       27.43      -12.17     38.45 o 
   9  12  10       73.21       20.87     52.46 o 
  10  12  10       32.79       -4.96     57.79 o 
  11  12  10       41.51      -65.82     65.82 o 
   1  13  10        4.37       42.46     25.14 o 
   2  13  10       19.37        6.78     38.11 o 
   3  13  10      224.12      177.05     41.51 o 
   4  13  10        8.30       -7.84     34.22 o 
   5  13  10      184.55      215.56     46.12 o 
   6  13  10       10.20       13.33     37.16 o 
   7  13  10       43.70       60.13     86.19 o 
   8  13  10       82.40       97.35     52.93 o 
   9  13  10        7.20      -41.15     41.15 o 
  10  13  10       47.69       52.10     55.28 o 
   0  14  10      562.31      694.99     93.43 o 
   1  14  10      749.29      745.77     67.54 o 
   2  14  10      486.06      528.70     43.05 o 
   3  14  10      588.22      641.88     81.70 o 
   4  14  10      583.91      631.45     57.82 o 
   5  14  10      662.00      665.07     62.29 o 
   6  14  10      324.63      308.26     48.85 o 
   7  14  10      240.12      142.39     46.57 o 
   8  14  10       79.65      162.58     64.11 o 
   1  15  10       16.57       11.80     44.33 o 
   2  15  10       41.30       29.09     42.56 o 
   3  15  10       29.74      -39.86     60.52 o 
   4  15  10       70.25       39.14     37.15 o 
   5  15  10        7.23        9.46     39.01 o 
   6  15  10        1.08       20.18     38.18 o 
   0  16  10        4.95      -41.89     51.50 o 
   1  16  10        8.54       -2.04     37.02 o 
   2  16  10       18.72      -51.61    117.78 o 
   1   1  11       74.35       96.13     10.77 o 
   2   1  11       21.02       25.26      8.58 o 
   3   1  11     2013.77     1873.05     34.24 o 
   4   1  11       26.15       20.60     16.51 o 
   5   1  11      157.34       96.30     29.77 o 
   6   1  11      163.75      101.17     37.41 o 
   7   1  11     1350.73     1203.66     64.39 o 
   8   1  11      116.94      177.19     50.03 o 
   9   1  11      566.36      637.15     45.93 o 
  10   1  11        2.24      -17.54     28.57 o 
  11   1  11        5.99       33.52     24.60 o 
  12   1  11        0.26       12.60     21.78 o 
  13   1  11        4.74       53.66     25.57 o 
  14   1  11      120.73      167.73     29.39 o 
  15   1  11      133.11      140.61     29.19 o 
  16   1  11        0.16       27.95     27.81 o 
   0   2  11       23.59        6.31     16.37 o 
   1   2  11    13025.54    12476.23     93.16 o 
   2   2  11     1233.40     1042.16     24.75 o 
   3   2  11    11800.33    11525.94     94.01 o 
   4   2  11     2628.50     2539.09     88.92 o 
   5   2  11     6605.07     6654.04    218.99 o 
   6   2  11      293.86      299.95     40.96 o 
   7   2  11     3596.63     3576.50    112.55 o 
   8   2  11      240.56      308.29     41.33 o 
   9   2  11     4845.39     5071.10    135.64 o 
  10   2  11       12.35       44.19     34.00 o 
  11   2  11     1714.37     1707.21     83.38 o 
  12   2  11       85.26       85.91     39.36 o 
  13   2  11      138.54      169.31     40.54 o 
  14   2  11      144.72      141.20     35.39 o 
  15   2  11       14.24       53.27     30.43 o 
  16   2  11       25.38       59.13     27.79 o 
   1   3  11      570.88      496.25     29.00 o 
   2   3  11      382.99      426.93     17.03 o 
   3   3  11      631.11      622.66     18.98 o 
   4   3  11      120.00       88.66     12.93 o 
   5   3  11      698.40      618.77     45.12 o 
   6   3  11      127.04      213.13     26.93 o 
   7   3  11     1640.02     1488.72     73.72 o 
   8   3  11       56.65       74.11     31.37 o 
   9   3  11     2256.72     2240.30     92.05 o 
  10   3  11       26.25       43.37     36.78 o 
  11   3  11      609.81      703.11     60.69 o 
  12   3  11       22.00       -9.70     34.32 o 
  13   3  11      375.80      432.64    146.75 o 
  14   3  11      159.79      189.76     45.93 o 
  15   3  11       55.04       76.73     40.50 o 
  16   3  11        0.26      -12.85     39.34 o 
   0   4  11      248.37      211.55     39.20 o 
   1   4  11      554.20      491.57     36.87 o 
   2   4  11       73.10       79.20     18.87 o 
   3   4  11      735.74      610.26     17.41 o 
   4   4  11       11.63       13.73     10.32 o 
   5   4  11      291.35      260.88     23.82 o 
   6   4  11       50.76       51.33     15.96 o 
   7   4  11       38.09       26.48     12.36 o 
   8   4  11        1.24       -1.79     27.65 o 
   9   4  11       35.81        6.12     34.23 o 
  10   4  11      103.27       85.92     33.04 o 
  11   4  11       95.50       39.35     32.84 o 
  12   4  11        0.60       21.12     32.65 o 
  13   4  11        2.70       14.91     38.14 o 
  14   4  11       24.49       52.06     66.76 o 
  15   4  11       22.33       20.36     64.19 o 
  16   4  11        0.15       40.45     42.99 o 
   1   5  11       45.15       29.97     21.22 o 
   2   5  11      882.68      960.58     51.21 o 
   3   5  11      144.72      120.87     19.88 o 
   4   5  11     2822.05     2406.31     77.16 o 
   5   5  11       24.87       47.51     36.29 o 
   6   5  11        8.35        5.04     15.68 o 
   7   5  11      853.02      774.27     56.06 o 
   8   5  11        3.03       -0.24     45.26 o 
   9   5  11      485.05      454.08     46.81 o 
  10   5  11       42.02      -13.26     32.93 o 
  11   5  11       61.39       87.18     37.69 o 
  12   5  11       95.49       81.33     38.56 o 
  13   5  11        1.17       -7.69     40.23 o 
  14   5  11       62.61       29.08     32.18 o 
  15   5  11        0.42      -33.79     42.52 o 
   0   6  11        4.51      -42.98     42.98 o 
   1   6  11     2675.69     2885.00     88.16 o 
   2   6  11      567.62      569.43     43.68 o 
   3   6  11    10685.95    10742.04    386.23 o 
   4   6  11      259.84      279.61     36.44 o 
   5   6  11     4877.86     5217.99    126.39 o 
   6   6  11      190.11      111.88     44.40 o 
   7   6  11     5776.77     5637.72    160.15 o 
   8   6  11      336.95      307.20     42.47 o 
   9   6  11     1800.97     1900.22    115.75 o 
  10   6  11      135.10      165.94     39.15 o 
  11   6  11      524.36      458.93     51.45 o 
  12   6  11       10.95       79.28     43.76 o 
  13   6  11       89.42       66.79     40.34 o 
  14   6  11       69.77       36.10     34.15 o 
  15   6  11       22.22        3.21     65.95 o 
   1   7  11      952.77      961.70     56.33 o 
   2   7  11       46.36        3.27     25.75 o 
   3   7  11      907.42      913.18     45.67 o 
   4   7  11      468.37      402.79     42.36 o 
   5   7  11      688.49      635.41     49.25 o 
   6   7  11      135.46      121.17     43.96 o 
   7   7  11      321.59      282.84     52.60 o 
   8   7  11      379.59      334.12     62.37 o 
   9   7  11      299.56      278.13     63.77 o 
  10   7  11       12.42      -18.90     53.03 o 
  11   7  11      463.80      499.67     76.21 o 
  12   7  11        7.78       77.99     64.00 o 
  13   7  11      277.82      357.32     76.35 o 
  14   7  11        0.14       -4.56     57.72 o 
   0   8  11      818.64      876.70     78.17 o 
   1   8  11     2027.50     1899.85     79.32 o 
   2   8  11      693.42      728.73     43.87 o 
   3   8  11      898.76      829.46     45.22 o 
   4   8  11       46.80        4.27     29.27 o 
   5   8  11      814.05      867.46     60.09 o 
   6   8  11        3.68       87.62     35.40 o 
   7   8  11       65.84       35.28     36.51 o 
   8   8  11       13.22       -8.29     52.26 o 
   9   8  11       13.12       36.86     53.73 o 
  10   8  11       95.34      149.89     60.25 o 
  11   8  11       17.31        0.35     48.05 o 
  12   8  11       20.90      -70.70     70.70 o 
  13   8  11       75.33      -68.64     68.64 o 
  14   8  11        0.23      -75.23     75.23 o 
   1   9  11      847.80      934.65     60.03 o 
   2   9  11       69.34       55.99     25.15 o 
   3   9  11        5.19      -24.62     24.62 o 
   4   9  11      175.86      154.21     33.55 o 
   5   9  11      106.11       77.92     72.22 o 
   6   9  11        7.58      -13.73     30.95 o 
   7   9  11        7.51       -2.00     45.75 o 
   8   9  11        2.86      -49.05     49.05 o 
   9   9  11      119.24      142.22     58.85 o 
  10   9  11       38.04        2.90     48.27 o 
  11   9  11      181.94      193.30     64.31 o 
  12   9  11        0.49       52.46     53.84 o 
  13   9  11       63.70       39.33     50.72 o 
   0  10  11      397.23      373.83     65.68 o 
   1  10  11       85.71      110.81     36.93 o 
   2  10  11      162.18      184.50     37.66 o 
   3  10  11     1522.10     1599.68     63.93 o 
   4  10  11      218.11      232.60     44.12 o 
   5  10  11      682.19      750.37     58.24 o 
   6  10  11       20.73       28.85     38.83 o 
   7  10  11      376.19      489.11     98.20 o 
   8  10  11        7.96      -15.07     54.08 o 
   9  10  11      705.44      543.80     83.14 o 
  10  10  11        6.60      -45.06     56.55 o 
  11  10  11      202.46       70.90     53.26 o 
  12  10  11        2.38      -22.47     60.77 o 
   1  11  11       78.15       68.35     36.33 o 
   2  11  11        0.10        9.52     36.13 o 
   3  11  11       63.59       71.50     31.13 o 
   4  11  11       12.74      -17.12     29.68 o 
   5  11  11       62.79       95.39     35.10 o 
   6  11  11       43.24       86.23     37.43 o 
   7  11  11      197.91      152.21     50.07 o 
   8  11  11       34.11       32.10     40.71 o 
   9  11  11      310.81      262.84     68.44 o 
  10  11  11       32.94      -50.68     63.01 o 
  11  11  11      157.02      106.43     57.90 o 
   0  12  11        7.32      -12.45     42.23 o 
   1  12  11     1954.57     2076.49     97.68 o 
   2  12  11        3.05        8.68     27.13 o 
   3  12  11     1587.99     1625.92     68.08 o 
   4  12  11       21.95       38.89     32.64 o 
   5  12  11     1176.19     1368.91     78.18 o 
   6  12  11       54.15       30.31     35.25 o 
   7  12  11      466.30      503.64     60.02 o 
   8  12  11      144.60      139.54     55.13 o 
   9  12  11      176.33      238.01     95.65 o 
  10  12  11       49.23      -62.42     65.38 o 
   1  13  11        0.23      -44.80     44.80 o 
   2  13  11        8.03       67.64     30.35 o 
   3  13  11        1.42      -31.90     42.91 o 
   4  13  11        1.81      -16.01     36.20 o 
   5  13  11      180.01      198.08     40.91 o 
   6  13  11        8.16       -1.68     38.45 o 
   7  13  11      328.86      361.01     55.04 o 
   8  13  11       14.96      -42.55     57.97 o 
   9  13  11      207.10      133.05     49.54 o 
   0  14  11      159.88      100.60     60.87 o 
   1  14  11        3.01      -34.39     41.14 o 
   2  14  11       77.06       73.64     41.62 o 
   3  14  11       72.24       86.65     54.22 o 
   4  14  11       33.92       42.17     39.64 o 
   5  14  11       81.73      170.69     65.86 o 
   6  14  11       40.29       51.01     45.90 o 
   7  14  11        1.16       21.29     37.78 o 
   1  15  11       95.21       96.96     61.48 o 
   2  15  11       25.35       -9.43     68.25 o 
   3  15  11        2.22       19.76     63.65 o 
   4  15  11       38.44       54.02     55.48 o 
   0   0  12     5233.73     5660.10    104.96 o 
   1   0  12    21383.08    21741.61    200.35 o 
   2   0  12      457.39      461.85     27.75 o 
   3   0  12     6872.55     6659.49     97.47 o 
   4   0  12      447.95      454.43     27.63 o 
   5   0  12     4027.93     3944.27    159.24 o 
   6   0  12      127.71      170.10     52.47 o 
   7   0  12     2912.27     3131.33    150.52 o 
   8   0  12      313.15      238.90     60.54 o 
   9   0  12     2300.46     2347.67    140.27 o 
  10   0  12      663.04      567.29     81.87 o 
  11   0  12       10.59      115.77     42.11 o 
  12   0  12      124.52      154.76     45.19 o 
  13   0  12      144.04      142.86     41.25 o 
  14   0  12       18.94       80.75     39.55 o 
  15   0  12        6.09       67.22     50.20 o 
  16   0  12      164.57      102.00     41.91 o 
   1   1  12       55.56       93.41     12.33 o 
   2   1  12       23.08       21.10     10.37 o 
   3   1  12      176.52      153.82     13.43 o 
   4   1  12      188.46      198.29     18.08 o 
   5   1  12      443.80      318.73     27.68 o 
   6   1  12       67.58       37.49     35.62 o 
   7   1  12     2040.71     1878.05     84.95 o 
   8   1  12      725.49      767.06     61.28 o 
   9   1  12      685.00      707.39     48.53 o 
  10   1  12      593.96      623.43     48.21 o 
  11   1  12      677.97      786.60     50.47 o 
  12   1  12       21.99       -4.39     29.35 o 
  13   1  12      598.43      702.58     53.60 o 
  14   1  12      146.74      107.36     35.12 o 
  15   1  12        3.08       88.81     31.79 o 
  16   1  12       38.68       81.60     32.41 o 
   0   2  12       98.21      132.48     21.34 o 
   1   2  12      242.09      173.89     15.35 o 
   2   2  12      348.78      390.33     16.09 o 
   3   2  12       37.81       15.63      9.67 o 
   4   2  12       44.88       44.09     12.90 o 
   5   2  12      264.79      222.82     43.94 o 
   6   2  12       18.33       10.87     44.36 o 
   7   2  12      103.27      138.06     58.85 o 
   8   2  12       91.47       91.73     34.60 o 
   9   2  12       51.27       55.04     49.37 o 
  10   2  12       67.83       53.15     35.63 o 
  11   2  12      339.10      366.93     71.01 o 
  12   2  12       10.53       12.82     28.15 o 
  13   2  12       30.05       47.70     33.01 o 
  14   2  12      250.17      314.30     50.82 o 
  15   2  12      106.16      104.93     48.09 o 
   1   3  12       51.44       48.72     15.84 o 
   2   3  12       26.62       38.45      9.70 o 
   3   3  12       32.67       46.07      9.01 o 
   4   3  12      277.30      303.37     16.04 o 
   5   3  12      130.79      140.61     38.92 o 
   6   3  12      372.16      394.38     37.13 o 
   7   3  12      520.95      477.22     47.89 o 
   8   3  12        3.03      -35.25     89.09 o 
   9   3  12      155.12      214.82     41.29 o 
  10   3  12       30.07       58.00     56.63 o 
  11   3  12      419.46      464.10     86.91 o 
  12   3  12       12.61       10.40     32.25 o 
  13   3  12       69.75       81.37     81.83 o 
  14   3  12       92.87       82.36     40.59 o 
  15   3  12       35.29      133.69     41.39 o 
   0   4  12      414.47      392.25     47.79 o 
   1   4  12     7146.72     7085.33    133.45 o 
   2   4  12      823.16      856.88     46.67 o 
   3   4  12     2343.97     2250.93     53.86 o 
   4   4  12      502.29      581.48     21.93 o 
   5   4  12     3926.41     3911.53    158.60 o 
   6   4  12      125.82      157.67     20.35 o 
   7   4  12     2645.29     2797.11    101.27 o 
   8   4  12      113.29       88.64     34.35 o 
   9   4  12      985.61     1065.31     67.69 o 
  10   4  12       10.70      -33.67     61.30 o 
  11   4  12      136.17      114.91     44.89 o 
  12   4  12       83.10       -1.32     42.37 o 
  13   4  12       91.81       96.53     41.84 o 
  14   4  12        8.20      138.75     48.09 o 
  15   4  12      101.73      162.54     48.19 o 
   1   5  12        3.78      -24.41     24.41 o 
   2   5  12        5.61      -33.58     47.25 o 
   3   5  12      326.66      294.12     47.76 o 
   4   5  12       61.01       17.07     28.64 o 
   5   5  12      499.01      447.56     27.48 o 
   6   5  12       28.50       19.82     23.17 o 
   7   5  12       42.69       72.17     37.84 o 
   8   5  12      373.94      320.92     46.53 o 
   9   5  12      582.54      666.65     62.19 o 
  10   5  12       35.43       37.46     40.56 o 
  11   5  12      434.21      522.38     67.00 o 
  12   5  12      110.97       65.06     65.29 o 
  13   5  12      538.53      708.20     66.82 o 
  14   5  12       33.93        1.38     37.44 o 
  15   5  12       91.82      115.84     42.67 o 
   0   6  12      759.40      664.26     64.99 o 
   1   6  12     3459.09     3097.30    109.56 o 
   2   6  12      727.05      768.19     51.40 o 
   3   6  12     1973.24     1814.67    104.83 o 
   4   6  12      488.47      473.25     44.50 o 
   5   6  12     2272.55     2290.89     87.58 o 
   6   6  12      653.68      688.65     76.60 o 
   7   6  12      170.77      241.50     44.13 o 
   8   6  12       28.98       40.07     30.85 o 
   9   6  12      237.26      256.90     46.77 o 
  10   6  12        0.15      -20.39     35.89 o 
  11   6  12      308.74      350.37     53.35 o 
  12   6  12        7.40       59.72     43.06 o 
  13   6  12       30.50       56.91     56.41 o 
  14   6  12        7.20       -8.80     35.00 o 
   1   7  12        7.28       71.51     33.20 o 
   2   7  12     1355.20     1325.92     66.19 o 
   3   7  12      638.58      618.53     70.14 o 
   4   7  12      334.86      341.25     38.71 o 
   5   7  12       66.05       73.40     92.52 o 
   6   7  12      397.65      375.12     43.13 o 
   7   7  12      604.16      697.83     85.41 o 
   8   7  12       59.11      -10.85     39.60 o 
   9   7  12       94.09       61.26     53.42 o 
  10   7  12      325.42      257.04     61.16 o 
  11   7  12       22.86      -52.49     52.49 o 
  12   7  12       21.81      -65.00     65.00 o 
  13   7  12       46.56        7.19     62.65 o 
  14   7  12        4.14        2.01     54.16 o 
   0   8  12     2868.84     3008.89    145.35 o 
   1   8  12     2177.42     2285.61     89.22 o 
   2   8  12      693.63      759.54     54.13 o 
   3   8  12      764.56      900.70     89.40 o 
   4   8  12      146.43      107.76     35.89 o 
   5   8  12     1441.45     1557.93     76.73 o 
   6   8  12      106.98      111.98     35.17 o 
   7   8  12     1674.72     1803.25    123.77 o 
   8   8  12        0.39      -24.89     44.56 o 
   9   8  12       11.97       -6.91     44.96 o 
  10   8  12       28.69      -45.72     45.72 o 
  11   8  12      129.62       77.03     57.49 o 
  12   8  12        2.30      -64.86     64.86 o 
  13   8  12       22.79       32.55     67.29 o 
   1   9  12       50.80       60.17     44.21 o 
   2   9  12        0.31      -12.91     32.04 o 
   3   9  12      570.78      553.76     41.36 o 
   4   9  12      155.62      193.44     50.79 o 
   5   9  12      757.20      798.70     61.70 o 
   6   9  12      157.52       96.07     37.25 o 
   7   9  12      143.32      188.44     40.74 o 
   8   9  12      455.59      494.99     79.33 o 
   9   9  12      130.45      180.64     66.65 o 
  10   9  12       26.46      -35.75     59.87 o 
  11   9  12      549.68      557.23     89.87 o 
  12   9  12       60.04      -52.99     62.83 o 
   0  10  12      212.67      224.41     62.39 o 
   1  10  12     1623.86     1589.84    116.36 o 
   2  10  12        7.22       19.54     28.02 o 
   3  10  12     1601.90     1661.49     66.74 o 
   4  10  12        8.34       41.53     32.24 o 
   5  10  12     1270.72     1329.91     74.73 o 
   6  10  12        0.12       54.46     48.12 o 
   7  10  12      755.95      816.63     66.82 o 
   8  10  12       95.99       81.28     38.93 o 
   9  10  12      379.44      417.38     77.61 o 
  10  10  12        4.88      -56.06     56.06 o 
  11  10  12      159.92      177.38     72.43 o 
  12  10  12        2.43      -68.88     68.88 o 
   1  11  12       32.30       32.05     38.23 o 
   2  11  12       10.26      -33.93     35.93 o 
   3  11  12       30.30       84.13     34.36 o 
   4  11  12        9.70       57.41     58.96 o 
   5  11  12       68.11       96.05     37.64 o 
   6  11  12       33.85       90.33     39.62 o 
   7  11  12      187.92      230.46     63.35 o 
   8  11  12       20.72        6.65     40.12 o 
   9  11  12       19.47       54.05     38.58 o 
  10  11  12        0.32       22.19     58.88 o 
  11  11  12        8.00      -58.66     58.66 o 
   0  12  12      119.39       45.02     42.53 o 
   1  12  12      293.45      413.33     55.55 o 
   2  12  12       39.29       14.53     36.28 o 
   3  12  12      174.50      247.79     63.04 o 
   4  12  12       16.53       42.81     37.14 o 
   5  12  12       30.67       38.75     42.19 o 
   6  12  12       49.67       56.53    105.95 o 
   7  12  12      313.73      305.58     53.08 o 
   8  12  12        0.49      -45.77     45.77 o 
   9  12  12       97.29      124.50     45.87 o 
   1  13  12        0.23      -40.51     40.51 o 
   2  13  12       10.81       -9.31     55.09 o 
   3  13  12       28.99       47.06     52.78 o 
   4  13  12       11.26       41.15     35.86 o 
   5  13  12        1.11      -37.95     37.95 o 
   6  13  12        3.25       -5.74     43.44 o 
   7  13  12       92.17      194.41     48.10 o 
   8  13  12       48.50       76.53     44.14 o 
   0  14  12       15.87      110.20     57.66 o 
   1  14  12      717.53      787.66     68.20 o 
   2  14  12       77.67       73.35     45.06 o 
   3  14  12      833.23      961.88     71.03 o 
   4  14  12       52.13       56.06     40.25 o 
   5  14  12      205.00      315.86     51.98 o 
   6  14  12        1.82       72.81     45.82 o 
   1  15  12       35.24       63.69     46.85 o 
   1   1  13      211.09      197.28     15.09 o 
   2   1  13      414.59      409.93     19.17 o 
   3   1  13       66.80       56.28     12.69 o 
   4   1  13      264.48      287.13     19.19 o 
   5   1  13      147.80      183.49     20.47 o 
   6   1  13      421.54      372.94     57.22 o 
   7   1  13      621.83      657.31     57.41 o 
   8   1  13      339.23      433.19     58.51 o 
   9   1  13      633.23      654.51     59.48 o 
  10   1  13      167.76      167.93     41.87 o 
  11   1  13       82.19       89.46     33.60 o 
  12   1  13      262.42      248.11     38.44 o 
  13   1  13       15.46       35.44     36.63 o 
  14   1  13        0.99        7.10     35.10 o 
  15   1  13      116.04      111.33     43.70 o 
   0   2  13       57.38       49.46     19.66 o 
   1   2  13     5088.73     4997.80     64.61 o 
   2   2  13     1485.89     1414.50     34.32 o 
   3   2  13     2665.58     2740.49     48.11 o 
   4   2  13      993.26     1072.94     31.55 o 
   5   2  13     4748.42     4536.40     77.55 o 
   6   2  13     2418.38     2408.46    135.24 o 
   7   2  13     1131.12     1207.13    103.02 o 
   8   2  13      298.39      221.54     61.78 o 
   9   2  13      675.84      642.26     58.52 o 
  10   2  13       92.70      171.37     44.88 o 
  11   2  13      666.86      593.69     47.17 o 
  12   2  13       14.35       54.93     33.62 o 
  13   2  13       35.13       26.23     35.61 o 
  14   2  13        2.09       45.02     59.17 o 
  15   2  13       68.72        0.75     45.69 o 
   1   3  13       63.85       58.44     21.13 o 
   2   3  13      280.32      226.62     30.60 o 
   3   3  13     1090.27      973.60     29.62 o 
   4   3  13      199.11      191.68     17.13 o 
   5   3  13      815.42      783.79     37.48 o 
   6   3  13      626.60      678.74     40.75 o 
   7   3  13      139.87      102.14     47.00 o 
   8   3  13      297.94      285.04     67.56 o 
   9   3  13     1038.09     1053.38    132.94 o 
  10   3  13       66.56      162.91     90.64 o 
  11   3  13      329.76      375.44     51.18 o 
  12   3  13      163.82      140.97     36.62 o 
  13   3  13       55.62       67.26     48.13 o 
  14   3  13       15.78       11.61     32.90 o 
  15   3  13      414.20      573.06     57.46 o 
   0   4  13     1853.11     1887.83     96.60 o 
   1   4  13      971.93      852.74     49.77 o 
   2   4  13      994.67      931.06     43.58 o 
   3   4  13     1866.53     1820.74     57.88 o 
   4   4  13      518.11      468.86     32.40 o 
   5   4  13      973.64     1056.91     35.11 o 
   6   4  13       63.50       46.03     17.84 o 
   7   4  13      773.21      857.60     63.16 o 
   8   4  13      189.75      186.48     55.11 o 
   9   4  13       43.60        2.44     34.15 o 
  10   4  13       54.38       46.81     30.89 o 
  11   4  13       10.20       17.69     39.45 o 
  12   4  13       24.76       21.89     76.89 o 
  13   4  13        0.88      -16.43     72.24 o 
  14   4  13        0.72       25.99     44.66 o 
   1   5  13      112.36      119.63     28.15 o 
   2   5  13       64.00       51.14     25.61 o 
   3   5  13      459.63      447.10     61.81 o 
   4   5  13      253.87      202.43     26.21 o 
   5   5  13       51.43       28.96     19.44 o 
   6   5  13       27.98       29.44     42.56 o 
   7   5  13       33.04       16.14     47.67 o 
   8   5  13       17.82      -29.99     29.99 o 
   9   5  13        6.77       43.76     76.28 o 
  10   5  13        1.08       14.48     36.89 o 
  11   5  13       37.35      101.15     39.85 o 
  12   5  13       22.78       29.66     33.72 o 
  13   5  13        2.14       70.01     65.43 o 
  14   5  13       26.77       76.61     43.61 o 
   0   6  13     1883.15     1967.98    109.47 o 
   1   6  13     4847.51     4890.27    148.25 o 
   2   6  13       35.18        4.59     27.17 o 
   3   6  13     4446.49     4657.74    170.93 o 
   4   6  13      201.79      157.40     45.77 o 
   5   6  13      152.85      180.53     27.61 o 
   6   6  13      148.44      170.87     36.18 o 
   7   6  13      226.17      296.63     43.83 o 
   8   6  13      161.54      172.48     41.78 o 
   9   6  13      573.94      646.99     64.77 o 
  10   6  13      205.33      340.20     53.19 o 
  11   6  13      401.09      342.00     54.04 o 
  12   6  13      104.12      107.26     45.18 o 
  13   6  13       55.03       23.34     84.27 o 
  14   6  13       10.96       -0.10     38.84 o 
   1   7  13      123.90      158.59     33.85 o 
   2   7  13       38.57       66.64     31.87 o 
   3   7  13       24.03       69.56     39.62 o 
   4   7  13      210.17      199.47     56.86 o 
   5   7  13       14.81      -32.98     32.98 o 
   6   7  13      501.68      531.03     54.10 o 
   7   7  13      948.17      829.35     64.10 o 
   8   7  13      278.60      377.20     79.70 o 
   9   7  13      676.05      690.78     87.45 o 
  10   7  13      436.79      391.12     71.79 o 
  11   7  13      218.03      445.35     86.58 o 
  12   7  13        2.76      -60.91     62.67 o 
  13   7  13      153.95      360.20     86.55 o 
   0   8  13     4216.25     4197.94    172.20 o 
   1   8  13      436.97      450.84     61.74 o 
   2   8  13     1256.05     1164.80     67.51 o 
   3   8  13     2121.98     2036.89    120.82 o 
   4   8  13      741.30      657.71     80.33 o 
   5   8  13      615.30      759.05     60.72 o 
   6   8  13      194.83      209.55     40.70 o 
   7   8  13      753.96      790.85     64.86 o 
   8   8  13       51.54       53.01     57.70 o 
   9   8  13      553.28      573.71     88.68 o 
  10   8  13       46.23      135.40     66.35 o 
  11   8  13        7.80      125.45     70.46 o 
  12   8  13        1.73       48.28     60.10 o 
   1   9  13       29.95       44.75     45.91 o 
   2   9  13       38.23       25.41     43.07 o 
   3   9  13       66.61       67.19     44.83 o 
   4   9  13       15.30       45.40     33.42 o 
   5   9  13      190.18      153.98     40.60 o 
   6   9  13        4.35      -12.80     36.76 o 
   7   9  13      298.54      221.91     44.09 o 
   8   9  13       43.06       38.48     41.98 o 
   9   9  13       39.51      109.39     63.57 o 
  10   9  13       21.73      114.38     70.09 o 
  11   9  13        0.97       65.97     63.62 o 
  12   9  13       38.08       15.11     61.03 o 
   0  10  13      439.57      548.93     81.12 o 
   1  10  13      401.57      467.34     51.58 o 
   2  10  13      186.47      220.28     41.93 o 
   3  10  13      317.45      314.16     67.73 o 
   4  10  13       99.31       65.69     35.61 o 
   5  10  13       94.08      110.84     37.41 o 
   6  10  13       83.98      153.24     39.09 o 
   7  10  13      111.49      230.52     54.08 o 
   8  10  13      107.84       90.35     37.35 o 
   9  10  13      187.04      215.85     43.88 o 
  10  10  13      124.75      157.68     57.01 o 
  11  10  13      146.87      155.93     75.38 o 
   1  11  13       22.70       33.87     68.74 o 
   2  11  13       37.75      -13.34     41.47 o 
   3  11  13       32.38      105.93     59.75 o 
   4  11  13       18.68       82.95     41.21 o 
   5  11  13       37.43       39.31     39.71 o 
   6  11  13       18.90        8.24     36.10 o 
   7  11  13       73.70      133.88     84.47 o 
   8  11  13       52.46       91.96     41.04 o 
   9  11  13       80.57       31.07     98.00 o 
  10  11  13       37.36       97.40     44.27 o 
   0  12  13      446.89      288.82     67.67 o 
   1  12  13     1310.14     1243.43     81.90 o 
   2  12  13      531.31      493.63     56.19 o 
   3  12  13      832.21     1011.24    107.73 o 
   4  12  13      296.18      294.78     47.37 o 
   5  12  13      457.23      467.73     55.94 o 
   6  12  13       48.81       14.69     43.74 o 
   7  12  13      104.50      128.58     41.48 o 
   8  12  13        2.72      -13.55     83.80 o 
   1  13  13       18.63        3.49     57.67 o 
   2  13  13        8.56       34.72     41.45 o 
   3  13  13       18.94      -28.55     46.22 o 
   4  13  13        5.14       54.59     47.01 o 
   5  13  13      255.65      247.67     51.19 o 
   6  13  13       34.26       81.40     91.01 o 
   0  14  13       20.95      -56.11     56.11 o 
   1  14  13       44.24       26.86     94.87 o 
   2  14  13      103.54      122.46     44.58 o 
   3  14  13      185.80      308.46     85.36 o 
   0   0  14     5527.20     5405.24    178.95 o 
   1   0  14     2856.10     2677.08     73.84 o 
   2   0  14     3582.63     3740.75     77.62 o 
   3   0  14     1955.08     1869.92     54.50 o 
   4   0  14     5094.63     5215.84     92.51 o 
   5   0  14      635.40      588.21     42.67 o 
   6   0  14     1803.99     1759.60    118.78 o 
   7   0  14     1590.03     1740.78    123.73 o 
   8   0  14     1560.38     1465.61    119.00 o 
   9   0  14       11.63       14.80     53.88 o 
  10   0  14     1459.47     1421.54    121.90 o 
  11   0  14      222.67      307.11     78.47 o 
  12   0  14      146.72      166.25     56.09 o 
  13   0  14      141.16      247.91     79.75 o 
  14   0  14       21.43       27.48     62.98 o 
   1   1  14      404.50      428.90     20.44 o 
   2   1  14        6.59        6.91     11.52 o 
   3   1  14      164.19      113.75     16.84 o 
   4   1  14       74.87       60.41     14.57 o 
   5   1  14       54.29       40.27     16.23 o 
   6   1  14      338.40      315.09     44.36 o 
   7   1  14       50.33        9.96     54.28 o 
   8   1  14      759.17      738.57     63.22 o 
   9   1  14       78.15       33.40    108.74 o 
  10   1  14      469.64      463.20     55.85 o 
  11   1  14      178.38      164.96     45.82 o 
  12   1  14        8.40       20.29     78.62 o 
  13   1  14       85.27      121.29    144.76 o 
  14   1  14      263.47      257.80     86.92 o 
   0   2  14      524.47      508.60     33.76 o 
   1   2  14       30.66       34.23     18.54 o 
   2   2  14      129.44      111.63     16.12 o 
   3   2  14       34.26       23.28     12.42 o 
   4   2  14      152.38      154.58     17.18 o 
   5   2  14       15.92        6.97     13.52 o 
   6   2  14      124.45       72.35     25.56 o 
   7   2  14       68.80       23.69     66.45 o 
   8   2  14        3.11       -4.14     38.02 o 
   9   2  14       15.22        6.10     63.69 o 
  10   2  14        2.10      -37.37     37.37 o 
  11   2  14        8.58      -36.86     36.86 o 
  12   2  14       15.33       84.92     36.78 o 
  13   2  14       73.21       51.12     31.50 o 
  14   2  14        2.73       38.94     33.93 o 
   1   3  14        6.37        9.86     17.29 o 
   2   3  14       35.75       29.01     18.16 o 
   3   3  14      199.40      184.41     16.88 o 
   4   3  14      137.70       95.51     25.80 o 
   5   3  14      111.03      123.41     23.10 o 
   6   3  14      149.31      180.11     34.36 o 
   7   3  14       65.69       -2.98     48.81 o 
   8   3  14       12.88      -11.62     59.73 o 
   9   3  14       13.67        8.17     43.99 o 
  10   3  14      132.43      135.01     43.65 o 
  11   3  14       93.74      120.67     43.74 o 
  12   3  14       50.25       46.11     31.58 o 
  13   3  14       30.86       49.38     41.60 o 
  14   3  14      105.85      225.08     61.04 o 
   0   4  14     6106.77     6275.50    184.69 o 
   1   4  14     2041.72     2102.84     82.59 o 
   2   4  14     5368.94     5641.94    105.17 o 
   3   4  14      137.58      143.02     22.94 o 
   4   4  14     3742.06     3995.45     86.46 o 
   5   4  14     1230.40     1214.34     47.84 o 
   6   4  14     1830.11     1796.01     82.96 o 
   7   4  14     1330.53     1365.67    108.09 o 
   8   4  14      637.51      685.36     88.55 o 
   9   4  14      220.39      206.50     43.26 o 
  10   4  14      342.82      303.94     50.58 o 
  11   4  14      151.07       88.45     68.34 o 
  12   4  14      169.42      202.92     61.64 o 
  13   4  14      100.93      160.69     46.83 o 
  14   4  14       43.39       48.76     45.92 o 
   1   5  14        2.15      -17.51     26.38 o 
   2   5  14       65.29       58.27     43.04 o 
   3   5  14       99.42      102.38     64.18 o 
   4   5  14      920.00      930.35     46.00 o 
   5   5  14      243.99      230.41     27.79 o 
   6   5  14      474.73      531.41     50.19 o 
   7   5  14      140.12      170.88     55.34 o 
   8   5  14      779.62      915.45     68.51 o 
   9   5  14       31.49       30.57     37.91 o 
  10   5  14      222.77      233.61     61.77 o 
  11   5  14      131.74      146.41     71.18 o 
  12   5  14      265.41      252.23     52.12 o 
  13   5  14        2.72       60.22     52.19 o 
   0   6  14       21.99       14.78     40.85 o 
   1   6  14      559.44      461.83     44.13 o 
   2   6  14       12.82       22.76     28.73 o 
   3   6  14      193.33      218.67     53.12 o 
   4   6  14       26.27       42.87     24.31 o 
   5   6  14        4.79        4.31     38.93 o 
   6   6  14      638.80      602.85     76.65 o 
   7   6  14       77.68      158.90     41.41 o 
   8   6  14       34.36      107.93     43.66 o 
   9   6  14       22.99       76.99     77.56 o 
  10   6  14       11.36       43.17     52.56 o 
  11   6  14       24.41       70.36     44.62 o 
  12   6  14        0.11      111.00     48.18 o 
  13   6  14        3.54       94.25     48.57 o 
   1   7  14      526.35      515.83     48.42 o 
   2   7  14      817.17      733.78     94.24 o 
   3   7  14        2.93        0.96     43.49 o 
   4   7  14        0.64      -38.79     48.62 o 
   5   7  14       39.88       37.49     45.68 o 
   6   7  14      191.62      195.27     67.97 o 
   7   7  14       99.53       36.76     31.28 o 
   8   7  14        7.01       24.88    116.35 o 
   9   7  14       12.34      -21.30     49.79 o 
  10   7  14      179.75      161.65     66.19 o 
  11   7  14       19.96       70.99     72.34 o 
  12   7  14       64.66      236.19     81.39 o 
   0   8  14       41.51       45.98     47.76 o 
   1   8  14     1595.51     1703.87     82.21 o 
   2   8  14     1224.33     1167.02     69.97 o 
   3   8  14       12.51       51.58     40.04 o 
   4   8  14     1296.32     1471.98    109.84 o 
   5   8  14      491.68      536.11     79.47 o 
   6   8  14      391.43      485.98     52.57 o 
   7   8  14      169.16      162.68     40.68 o 
   8   8  14     1069.86     1187.11    103.07 o 
   9   8  14      266.52      240.49     71.59 o 
  10   8  14      164.27      250.11     70.70 o 
  11   8  14       97.80      167.73     76.61 o 
   1   9  14       28.13      -11.92     35.14 o 
   2   9  14      167.82      126.60     53.21 o 
   3   9  14        0.33        2.27     48.90 o 
   4   9  14       20.16      -49.49     56.81 o 
   5   9  14      221.35      145.45     65.63 o 
   6   9  14      100.38      158.90     91.61 o 
   7   9  14      197.12      157.06     41.88 o 
   8   9  14      117.85      162.92     47.19 o 
   9   9  14      170.49      255.18    129.62 o 
  10   9  14        8.83       63.04     70.49 o 
  11   9  14        2.90       64.85     68.65 o 
   0  10  14      167.16      190.81     57.98 o 
   1  10  14      202.93      154.62     44.70 o 
   2  10  14      538.53      458.78     52.97 o 
   3  10  14      329.01      417.40     73.55 o 
   4  10  14      293.66      335.97     72.93 o 
   5  10  14      469.49      622.78     59.38 o 
   6  10  14      375.71      420.05     56.17 o 
   7  10  14      152.28      237.63     51.05 o 
   8  10  14       56.80       62.62     60.48 o 
   9  10  14      136.49      141.29     42.97 o 
  10  10  14        6.46       59.21     53.53 o 
   1  11  14       23.80        8.31     55.47 o 
   2  11  14      103.85       50.03     37.62 o 
   3  11  14        0.45      -50.60     50.60 o 
   4  11  14      289.31      400.11     73.66 o 
   5  11  14       24.12       86.97     77.47 o 
   6  11  14      144.31      153.44     41.83 o 
   7  11  14       46.11       61.44     43.35 o 
   8  11  14      169.95      133.89     38.61 o 
   0  12  14       13.57      -57.67     59.07 o 
   1  12  14       17.93      -43.49     43.49 o 
   2  12  14       21.17       76.80     38.76 o 
   3  12  14        0.64      -38.49     53.32 o 
   4  12  14        3.05       17.82     66.59 o 
   5  12  14        3.86       52.89     43.10 o 
   6  12  14       71.54       79.50     87.80 o 
   7  12  14       81.32      158.90     46.14 o 
   1  13  14        0.42       56.50     57.52 o 
   2  13  14       13.73       49.65     44.78 o 
   3  13  14        0.20       97.96     70.45 o 
   4  13  14      224.27      179.27     69.90 o 
   1   1  15      242.87      214.17     20.26 o 
   2   1  15      252.05      211.89     16.99 o 
   3   1  15       25.20        7.48     13.61 o 
   4   1  15      308.85      270.08     21.71 o 
   5   1  15      222.23      190.19     22.58 o 
   6   1  15     1625.07     1578.98     53.47 o 
   7   1  15       43.79        7.95     33.18 o 
   8   1  15      554.00      491.58     56.95 o 
   9   1  15      299.17      272.69     51.23 o 
  10   1  15        3.61      -33.95     44.80 o 
  11   1  15       14.37       -5.84     42.04 o 
  12   1  15      143.79      161.94     42.83 o 
  13   1  15       27.44      -12.42     46.53 o 
   0   2  15     2887.27     2864.89     73.74 o 
   1   2  15       10.23       16.82     17.06 o 
   2   2  15     5161.86     5257.79     88.18 o 
   3   2  15      366.73      363.90     27.75 o 
   4   2  15     1614.55     1850.45     53.85 o 
   5   2  15      100.62      121.85     21.84 o 
   6   2  15      644.12      797.49     47.57 o 
   7   2  15       61.08      158.66     43.03 o 
   8   2  15     1037.71     1114.44     95.04 o 
   9   2  15      200.99      278.55     48.31 o 
  10   2  15      334.46      329.37     51.02 o 
  11   2  15       28.81       81.03    117.43 o 
  12   2  15      112.40      143.11     46.97 o 
  13   2  15        7.06       -8.30     47.55 o 
   1   3  15        2.20      -18.74     18.74 o 
   2   3  15        5.68      -21.01     21.01 o 
   3   3  15        4.87        2.96     18.96 o 
   4   3  15      172.27      166.51     23.60 o 
   5   3  15        4.08       27.62     18.64 o 
   6   3  15      134.08       74.39     29.61 o 
   7   3  15       39.21       24.04     27.95 o 
   8   3  15      397.74      377.88     56.62 o 
   9   3  15       91.22      126.16     42.47 o 
  10   3  15      134.52      119.18     38.10 o 
  11   3  15        0.69       66.94     55.81 o 
  12   3  15      422.51      593.37     67.23 o 
  13   3  15       65.08       -4.86     54.61 o 
   0   4  15     1220.17     1169.62     62.01 o 
   1   4  15      375.29      313.46     26.03 o 
   2   4  15       93.36       85.63     28.48 o 
   3   4  15      185.92      226.55     30.92 o 
   4   4  15      682.68      575.52     36.82 o 
   5   4  15       60.78       75.36     33.70 o 
   6   4  15      541.41      484.45     51.52 o 
   7   4  15       47.67       73.84     36.49 o 
   8   4  15        7.12       -4.89     50.08 o 
   9   4  15      102.71       73.85     61.22 o 
  10   4  15       82.98      167.04     72.63 o 
  11   4  15      176.58      183.76     48.19 o 
  12   4  15        0.52       89.89     43.44 o 
  13   4  15       87.86      122.84     54.16 o 
   1   5  15       37.73       29.12     24.29 o 
   2   5  15       46.38       59.03     27.13 o 
   3   5  15       66.73       76.96     26.89 o 
   4   5  15      197.05      227.76     74.34 o 
   5   5  15       10.18      -14.64     32.65 o 
   6   5  15      124.56      139.26     36.82 o 
   7   5  15        5.52      -17.00     35.15 o 
   8   5  15       11.54       17.25     41.11 o 
   9   5  15       19.19      -62.34     62.34 o 
  10   5  15        1.15      -23.78     40.68 o 
  11   5  15       14.93       39.67    100.11 o 
  12   5  15        0.57       -6.39     95.19 o 
   0   6  15      593.18      628.87     72.48 o 
   1   6  15      580.12      545.57     49.00 o 
   2   6  15      609.66      724.12     74.90 o 
   3   6  15        1.22       -5.47     26.28 o 
   4   6  15     1711.71     1878.08     74.51 o 
   5   6  15       49.02       97.95     53.29 o 
   6   6  15     1150.17     1179.10     97.72 o 
   7   6  15       86.55       71.61     44.85 o 
   8   6  15      555.59      612.52     61.34 o 
   9   6  15       69.99       50.79     61.56 o 
  10   6  15      107.13      176.66     46.35 o 
  11   6  15        1.22       42.72    103.36 o 
  12   6  15      141.57      163.25     53.64 o 
   1   7  15        0.03        4.03     28.93 o 
   2   7  15      111.06       86.76     32.90 o 
   3   7  15      193.73      132.68     50.91 o 
   4   7  15      669.65      662.77     79.82 o 
   5   7  15       16.54       54.48     54.64 o 
   6   7  15      199.95      244.38     58.88 o 
   7   7  15       15.01      -34.11     60.92 o 
   8   7  15      115.43      188.85     77.10 o 
   9   7  15       35.31       95.45     52.84 o 
  10   7  15      562.38      685.59     94.91 o 
  11   7  15       15.46      -37.03     57.51 o 
   0   8  15     3434.54     3173.91    159.69 o 
   1   8  15      372.31      305.95     44.02 o 
   2   8  15     1374.18     1296.29     74.94 o 
   3   8  15      285.85      268.25     56.03 o 
   4   8  15     1567.09     1502.73    116.99 o 
   5   8  15        1.18       86.71     57.64 o 
   6   8  15      616.89      729.62     92.40 o 
   7   8  15       94.76      -49.60     61.32 o 
   8   8  15       67.95      166.80     52.96 o 
   9   8  15        2.01       -4.95     65.13 o 
  10   8  15       33.02       37.60     55.37 o 
   1   9  15       23.19       -9.88     38.09 o 
   2   9  15        1.45       41.52     33.74 o 
   3   9  15        4.20       89.35     59.58 o 
   4   9  15        5.51      -13.66     55.68 o 
   5   9  15       14.22       11.49     55.86 o 
   6   9  15        1.64        3.91     53.36 o 
   7   9  15       90.56      183.77     74.53 o 
   8   9  15       33.73       73.88     78.88 o 
   9   9  15        1.54        0.13     47.45 o 
   0  10  15      576.14      561.69     83.08 o 
   1  10  15       85.44        2.99     34.59 o 
   2  10  15      645.32      734.03     70.16 o 
   3  10  15        0.73      -58.38     58.38 o 
   4  10  15      573.29      685.44     94.91 o 
   5  10  15        0.15       59.85     60.99 o 
   6  10  15      455.75      380.02     72.34 o 
   7  10  15        6.01       97.04    108.82 o 
   8  10  15       47.15      139.35     49.88 o 
   1  11  15       11.90       49.33     43.70 o 
   2  11  15       23.23       -6.80     44.11 o 
   3  11  15        3.29      -67.81     67.81 o 
   4  11  15        2.93       -7.42     61.91 o 
   5  11  15       62.23       22.72     46.01 o 
   6  11  15       85.50       87.35     71.85 o 
   7  11  15       27.17       41.85     40.86 o 
   0  12  15      491.79      589.91     97.09 o 
   1  12  15       18.67      -30.55     74.78 o 
   2  12  15      703.34      709.54     70.98 o 
   3  12  15       76.08      124.31     74.24 o 
   4  12  15      275.02      219.62     68.46 o 
   5  12  15       38.47      101.84     72.22 o 
   0   0  16     4973.40     4967.79    185.52 o 
   1   0  16      211.94      348.86     51.05 o 
   2   0  16     2068.36     2181.77     75.30 o 
   3   0  16      233.47      282.98     32.29 o 
   4   0  16     3867.77     3890.03    103.41 o 
   5   0  16      150.49      144.53     43.84 o 
   6   0  16     2189.88     2145.51     82.17 o 
   7   0  16      174.12      123.66     31.41 o 
   8   0  16      269.49      366.41     80.89 o 
   9   0  16        5.59      -70.09     70.09 o 
  10   0  16      166.18      256.63     76.83 o 
  11   0  16        2.03      -36.92     70.71 o 
  12   0  16      152.96      204.20     68.34 o 
   1   1  16      118.54      122.05     20.31 o 
   2   1  16       21.44       16.90     16.95 o 
   3   1  16      285.01      292.60     29.61 o 
   4   1  16       88.37       52.99     18.60 o 
   5   1  16      243.45      238.53     30.50 o 
   6   1  16       56.32       41.85     24.01 o 
   7   1  16        9.06       -5.60     26.68 o 
   8   1  16       50.47       24.01     33.67 o 
   9   1  16      202.83      167.27     49.20 o 
  10   1  16      341.59      308.44     73.39 o 
  11   1  16       15.51       24.37     41.83 o 
  12   1  16       87.50       47.30     43.39 o 
   0   2  16      449.25      377.12     32.37 o 
   1   2  16       23.40       -0.89     16.74 o 
   2   2  16      101.32      101.57     26.87 o 
   3   2  16        2.22        8.45     19.20 o 
   4   2  16      400.68      358.01     28.72 o 
   5   2  16        4.51       12.50     36.43 o 
   6   2  16      330.62      346.45     37.02 o 
   7   2  16       79.77       24.20     27.28 o 
   8   2  16       40.74       55.06     43.44 o 
   9   2  16       29.60       -3.92     41.79 o 
  10   2  16        9.53      -36.33     70.04 o 
  11   2  16       72.00       68.71     62.44 o 
  12   2  16       15.46       90.16     49.56 o 
   1   3  16       47.33       47.27     20.79 o 
   2   3  16      217.05      233.18     34.06 o 
   3   3  16      368.39      362.53     28.80 o 
   4   3  16      599.20      534.53     33.70 o 
   5   3  16       99.92       78.92     29.36 o 
   6   3  16        9.07       10.14     29.11 o 
   7   3  16        1.98       12.79     27.48 o 
   8   3  16      113.87      132.51     38.45 o 
   9   3  16       52.30      -30.97     38.42 o 
  10   3  16        1.03       20.60     37.05 o 
  11   3  16       12.60       55.60     55.13 o 
  12   3  16        2.64      -16.31     39.42 o 
   0   4  16     2000.63     2010.87    145.29 o 
   1   4  16      119.62       98.12     24.26 o 
   2   4  16     4274.57     4347.19    103.46 o 
   3   4  16        2.01       16.27     20.31 o 
   4   4  16     2448.30     2531.45     66.24 o 
   5   4  16       34.65      -18.65     46.84 o 
   6   4  16      569.01      712.09     59.49 o 
   7   4  16       40.54       66.29     36.32 o 
   8   4  16      310.55      374.57     48.83 o 
   9   4  16       18.68       67.07     67.52 o 
  10   4  16      210.99      264.19     52.52 o 
  11   4  16       28.49       55.30     49.58 o 
  12   4  16        7.84       20.12     45.66 o 
   1   5  16        7.43       -8.82     23.18 o 
   2   5  16      442.74      355.32     44.78 o 
   3   5  16        5.84      -25.98     25.98 o 
   4   5  16       16.70       28.70     37.22 o 
   5   5  16       11.98       48.81     36.60 o 
   6   5  16      406.14      399.34     50.67 o 
   7   5  16       14.84       -8.41     61.50 o 
   8   5  16      597.24      557.67     57.20 o 
   9   5  16       95.21      137.96     41.56 o 
  10   5  16      111.97       89.13     66.65 o 
  11   5  16        4.17      -57.74     63.39 o 
   0   6  16      275.12      192.50     49.87 o 
   1   6  16      586.64      498.17     47.01 o 
   2   6  16      858.85      753.43     99.71 o 
   3   6  16      355.56      300.67     38.19 o 
   4   6  16      691.12      699.80     80.19 o 
   5   6  16       93.73      112.42     47.33 o 
   6   6  16      253.99      274.91     63.88 o 
   7   6  16       37.08       27.35     51.53 o 
   8   6  16      417.60      330.76     63.84 o 
   9   6  16        6.01      -54.46     93.84 o 
  10   6  16       75.83      179.72     76.79 o 
  11   6  16       23.24       61.09     55.73 o 
   1   7  16        1.28       36.06     34.49 o 
   2   7  16      254.62      196.21     52.00 o 
   3   7  16       20.04       46.37     32.03 o 
   4   7  16      330.87      341.71     68.62 o 
   5   7  16       42.34       40.77     47.60 o 
   6   7  16       77.03      -56.53     56.94 o 
   7   7  16        5.96        6.23     47.20 o 
   8   7  16        9.92       20.40     53.81 o 
   9   7  16       53.46       93.28     56.44 o 
  10   7  16        7.89       22.89     37.02 o 
   0   8  16      642.69      729.32     90.12 o 
   1   8  16        5.75      -20.79     34.33 o 
   2   8  16      982.25     1234.71    109.53 o 
   3   8  16       32.65       90.72     45.86 o 
   4   8  16      648.55      827.58     93.83 o 
   5   8  16        1.14      -17.65     52.50 o 
   6   8  16      137.10      234.88     68.11 o 
   7   8  16       15.86       41.68     53.97 o 
   8   8  16       76.42       52.21     60.06 o 
   9   8  16       27.79      -41.78     58.53 o 
   1   9  16        1.67      -33.01     33.01 o 
   2   9  16       28.83      -23.45     50.54 o 
   3   9  16       83.27      -49.97     59.98 o 
   4   9  16       31.11       -0.75     55.88 o 
   5   9  16        1.72       81.33     61.25 o 
   6   9  16       94.43      152.34     60.87 o 
   7   9  16      255.75      275.95     73.30 o 
   8   9  16      121.19       69.42     49.26 o 
   0  10  16      994.31      989.68    106.08 o 
   1  10  16        4.06      -42.86     42.86 o 
   2  10  16      505.75      501.11     84.50 o 
   3  10  16      245.70      162.82     67.16 o 
   4  10  16      116.43      196.44     73.49 o 
   5  10  16       22.19       55.89     57.10 o 
   6  10  16      204.12      274.05     68.64 o 
   7  10  16       38.05      -71.70     71.70 o 
   1  11  16        0.01      -21.33     41.54 o 
   2  11  16        8.72        7.40     54.00 o 
   3  11  16       52.05      -51.93     59.37 o 
   4  11  16      198.65      237.13     79.87 o 
   5  11  16       59.14      -62.86     63.49 o 
   0  12  16       37.91       74.07     64.74 o 
   1  12  16        5.43       11.96     42.77 o 
   1   1  17       51.03       59.51     19.12 o 
   2   1  17        4.16      -11.35     18.89 o 
   3   1  17        9.04      -11.79     19.33 o 
   4   1  17       33.67       30.10     30.39 o 
   5   1  17        3.15      -27.01     27.01 o 
   6   1  17      129.44      165.84     36.76 o 
   7   1  17       32.65      -13.61     34.28 o 
   8   1  17       36.43       75.91     41.97 o 
   9   1  17       45.59       52.95     44.39 o 
  10   1  17      121.02       67.20     40.86 o 
  11   1  17      129.20      136.17     70.28 o 
   0   2  17      556.58      545.17     51.78 o 
   1   2  17     1126.70     1185.15     41.57 o 
   2   2  17     1073.89     1079.01     44.76 o 
   3   2  17      789.99      829.93     40.66 o 
   4   2  17     1174.29     1220.71     47.30 o 
   5   2  17      952.05     1047.08     53.65 o 
   6   2  17     1171.42     1225.71     60.02 o 
   7   2  17     1299.35     1357.07     87.98 o 
   8   2  17     1096.22     1171.90     61.69 o 
   9   2  17       78.65      132.71     35.27 o 
  10   2  17      147.68      213.87     54.57 o 
  11   2  17       93.22      143.42     48.01 o 
   1   3  17      141.89       99.58     22.90 o 
   2   3  17       21.70      -21.29     21.29 o 
   3   3  17        1.88       21.12     22.00 o 
   4   3  17      176.50      157.50     28.70 o 
   5   3  17      351.33      345.08     38.41 o 
   6   3  17      329.78      296.32     49.46 o 
   7   3  17      753.84      743.16     51.22 o 
   8   3  17       88.95      103.73     33.08 o 
   9   3  17       76.26      163.12     34.70 o 
  10   3  17       45.64       18.77     38.75 o 
  11   3  17      159.26      153.64     50.13 o 
   0   4  17       56.92       31.88     31.63 o 
   1   4  17      170.61      172.81     27.99 o 
   2   4  17      452.50      374.82     36.18 o 
   3   4  17      268.97      249.34     27.69 o 
   4   4  17        4.22      -11.78     28.44 o 
   5   4  17      338.09      315.72     38.75 o 
   6   4  17        2.20       -2.99     30.39 o 
   7   4  17        0.96      -27.82     57.45 o 
   8   4  17        1.28        4.83     31.25 o 
   9   4  17       20.21       27.93     34.37 o 
  10   4  17        1.59      -45.02     45.02 o 
   1   5  17      114.19       65.08     26.34 o 
   2   5  17       25.43       -3.07     25.87 o 
   3   5  17      541.53      517.75     41.06 o 
   4   5  17      584.16      559.99     70.43 o 
   5   5  17      245.70      219.62     42.59 o 
   6   5  17       60.68       55.34     33.96 o 
   7   5  17       37.36       64.90     37.56 o 
   8   5  17       25.76       34.98     39.50 o 
   9   5  17       55.41       65.66     91.98 o 
  10   5  17        1.25       61.45     44.98 o 
   0   6  17     1702.11     1847.83     85.46 o 
   1   6  17     1076.33     1165.73     79.86 o 
   2   6  17      406.60      519.18     47.73 o 
   3   6  17      144.34      271.29     65.20 o 
   4   6  17      379.29      393.52     67.17 o 
   5   6  17      859.20      896.98     93.84 o 
   6   6  17      660.29      645.48     80.44 o 
   7   6  17      478.33      552.79     82.16 o 
   8   6  17      192.15      196.65     63.09 o 
   9   6  17       83.98       86.37     61.76 o 
   1   7  17       11.27      -16.87     34.55 o 
   2   7  17       96.90       84.00     32.07 o 
   3   7  17        1.16      -37.87     51.89 o 
   4   7  17       98.24      146.58     55.12 o 
   5   7  17      225.70      166.51     62.07 o 
   6   7  17       58.81      146.32     59.01 o 
   7   7  17       11.31       -5.46     56.01 o 
   8   7  17       90.17       72.05     52.25 o 
   9   7  17        7.56      -67.55     67.55 o 
   0   8  17      426.53      416.41     72.23 o 
   1   8  17        9.34      -32.62     48.10 o 
   2   8  17      318.39      386.05     75.86 o 
   3   8  17        9.17      -10.11     43.36 o 
   4   8  17      319.35      333.04     67.62 o 
   5   8  17       15.69       27.05     48.47 o 
   6   8  17      104.91      109.93     50.34 o 
   7   8  17        0.92       41.02     58.33 o 
   8   8  17      110.13      154.20     60.74 o 
   1   9  17       48.48      -43.30     43.30 o 
   2   9  17       23.19       41.64     63.15 o 
   3   9  17       30.91      120.28     64.07 o 
   4   9  17       18.40      -24.14     58.62 o 
   5   9  17       17.08       91.22     63.27 o 
   6   9  17        7.27       88.24     55.26 o 
   0  10  17      122.98       29.88     63.70 o 
   1  10  17       11.15       35.18     43.11 o 
   2  10  17       40.67       75.12     60.51 o 
   3  10  17        7.22      101.50     63.28 o 
   4  10  17       43.08      124.21     64.61 o 
   0   0  18     1689.01     1682.82    116.76 o 
   1   0  18      836.91     1080.29     68.12 o 
   2   0  18      756.10      710.57     56.81 o 
   3   0  18      758.66      868.05     63.19 o 
   4   0  18      524.80      572.31     88.87 o 
   5   0  18      530.50      646.89     89.68 o 
   6   0  18       30.62       20.31     60.50 o 
   7   0  18      206.40      306.69     68.46 o 
   8   0  18       33.34      -29.24     68.92 o 
   9   0  18      298.38      300.67     86.33 o 
  10   0  18      142.07       27.62     69.90 o 
   1   1  18       21.77      -11.58     31.56 o 
   2   1  18      104.11       97.66     29.47 o 
   3   1  18       52.00       66.44     27.22 o 
   4   1  18       26.82       51.46     26.70 o 
   5   1  18       88.79       15.27     38.70 o 
   6   1  18       17.51      -27.69     45.41 o 
   7   1  18       34.66       23.67     39.37 o 
   8   1  18       51.19       63.36     42.65 o 
   9   1  18      183.58      115.30     45.41 o 
  10   1  18       31.38      -54.40     54.40 o 
   0   2  18        1.21       31.13     34.56 o 
   1   2  18       43.31       56.58     27.64 o 
   2   2  18       15.01       39.89     22.41 o 
   3   2  18        2.35       20.42     24.20 o 
   4   2  18        2.34        0.98     27.66 o 
   5   2  18       73.10      131.12     41.95 o 
   6   2  18        3.75       23.54     71.32 o 
   7   2  18        8.12       23.98     44.06 o 
   8   2  18      215.04      310.47     59.37 o 
   9   2  18       13.90       54.16     45.49 o 
  10   2  18      100.81       97.61     66.29 o 
   1   3  18      124.61       62.58     23.31 o 
   2   3  18       77.37       86.49     24.20 o 
   3   3  18        4.86      -16.01     33.82 o 
   4   3  18      496.20      400.40     38.49 o 
   5   3  18       18.83       29.49     27.96 o 
   6   3  18       73.42      109.59     32.54 o 
   7   3  18      144.89      123.38     32.49 o 
   8   3  18        8.15       18.46     39.39 o 
   9   3  18       60.51       67.60     45.12 o 
   0   4  18       81.12      109.43     52.39 o 
   1   4  18      528.34      688.41     48.56 o 
   2   4  18       62.50       87.70     27.41 o 
   3   4  18      755.09      796.23     51.13 o 
   4   4  18      129.45       71.28     30.35 o 
   5   4  18      149.34      113.63     32.91 o 
   6   4  18      433.40      367.05     41.65 o 
   7   4  18       58.99       61.12     31.11 o 
   8   4  18        3.67       19.70     29.95 o 
   9   4  18      174.97      245.73     41.64 o 
   1   5  18        5.34       23.19     44.16 o 
   2   5  18        4.18        6.62     24.02 o 
   3   5  18      199.62      171.25     38.80 o 
   4   5  18       11.79       -8.61     34.61 o 
   5   5  18       31.24      -10.33     88.84 o 
   6   5  18       33.32       36.97     33.46 o 
   7   5  18       54.81      122.19     38.89 o 
   8   5  18        6.24       36.00     35.22 o 
   0   6  18      522.02      460.54     53.94 o 
   1   6  18      283.64      289.90     35.95 o 
   2   6  18      261.32      251.99     34.93 o 
   3   6  18      433.01      425.89     50.60 o 
   4   6  18       53.52       27.29     48.81 o 
   5   6  18      439.94      393.74     68.24 o 
   6   6  18       60.30       78.72     49.73 o 
   7   6  18      178.81      143.79     59.96 o 
   8   6  18       91.90       68.10     58.61 o 
   1   7  18       37.31        7.05     41.03 o 
   2   7  18        0.76       -8.97     48.46 o 
   3   7  18        0.39      128.72     55.61 o 
   4   7  18       17.93       28.62     53.14 o 
   5   7  18       19.31      109.67     61.74 o 
   6   7  18       91.04      122.27     65.92 o 
   7   7  18       19.53        9.50     49.31 o 
   0   8  18        2.21       37.54     48.95 o 
   1   8  18      453.23      531.66     81.09 o 
   2   8  18       48.14       51.61     52.18 o 
   3   8  18      408.56      413.18     72.79 o 
   4   8  18       70.54       22.41     49.68 o 
   5   8  18      206.01      271.59     64.11 o 
   6   8  18        1.24      -21.55     58.32 o 
   1   9  18        5.10       -0.66     61.15 o 
   2   9  18       72.70      -41.32     59.30 o 
   3   9  18       45.67        5.61     59.52 o 
   4   9  18        1.50       -4.74     58.62 o 
   1   1  19        1.70        3.33     31.57 o 
   2   1  19       38.00       64.96     29.07 o 
   3   1  19       32.68       76.08     34.12 o 
   4   1  19        2.39       60.70     41.80 o 
   5   1  19       52.23      -12.14     40.90 o 
   6   1  19       14.43       13.69     43.32 o 
   7   1  19       12.94        8.27     43.90 o 
   8   1  19       67.76      103.65     50.27 o 
   0   2  19       57.66       33.95     35.59 o 
   1   2  19     2775.69     3096.66     93.97 o 
   2   2  19        0.42       -8.35     27.62 o 
   3   2  19      989.31     1112.18     77.25 o 
   4   2  19       22.49       75.05     44.52 o 
   5   2  19      435.83      435.14     58.31 o 
   6   2  19       90.61      123.25     57.13 o 
   7   2  19      243.00      346.42     55.00 o 
   8   2  19      129.99      180.99     55.56 o 
   1   3  19        0.22      -34.38     34.38 o 
   2   3  19        3.04        4.16     31.56 o 
   3   3  19       93.23       51.10     42.27 o 
   4   3  19       82.76       78.72     39.65 o 
   5   3  19       14.39       61.11     40.98 o 
   6   3  19       10.49        5.09     63.56 o 
   7   3  19      106.98      192.60     51.01 o 
   8   3  19        0.17        8.37     47.99 o 
   0   4  19        0.47      -53.27     53.27 o 
   1   4  19       39.53       51.09     34.53 o 
   2   4  19      113.78       37.58     40.33 o 
   3   4  19      224.82      166.26     40.81 o 
   4   4  19        0.74       17.29     45.33 o 
   5   4  19      557.76      496.71     46.21 o 
   6   4  19       41.73      145.06     57.20 o 
   7   4  19      116.13      106.74     44.45 o 
   1   5  19       18.09      -19.88     26.89 o 
   2   5  19        5.70      -11.84     34.30 o 
   3   5  19      330.46      249.82     45.80 o 
   4   5  19        0.02      -46.16     73.19 o 
   5   5  19       65.78       36.40     36.88 o 
   6   5  19       29.17       -7.89     42.91 o 
   7   5  19        1.72      -37.24     37.24 o 
   0   6  19      206.14      174.69     40.02 o 
   1   6  19      809.39      961.99     55.52 o 
   2   6  19       46.17       51.71     35.94 o 
   3   6  19      647.09      669.37     61.20 o 
   4   6  19       11.25      -28.51     36.62 o 
   5   6  19      183.59      270.01     51.85 o 
   6   6  19       42.56       33.36     41.73 o 
   1   7  19       37.63       66.41     40.19 o 
   2   7  19       38.27       75.45     42.22 o 
   3   7  19       29.71        5.52     37.43 o 
   4   7  19        0.02        6.31     49.49 o 
   0   8  19        0.32        0.90     36.10 o 
   1   8  19      286.40      259.61     70.58 o 
   2   8  19        0.97       -0.85     56.61 o 
   0   0  20       89.18      131.69     52.27 o 
   1   0  20      439.74      505.47     53.87 o 
   2   0  20      170.74      234.23     47.97 o 
   3   0  20      748.74      885.77     99.26 o 
   4   0  20       36.60      111.47     68.75 o 
   5   0  20      572.64      790.05    107.07 o 
   6   0  20       27.87       78.89     63.64 o 
   1   1  20        3.17       30.48     31.20 o 
   2   1  20       41.72       47.02     30.01 o 
   3   1  20       13.01       48.14     39.60 o 
   4   1  20       74.49       46.33     52.89 o 
   5   1  20       29.90       37.16     45.01 o 
   6   1  20      156.89      255.86     48.07 o 
   0   2  20        9.79        2.86     48.95 o 
   1   2  20      119.46      144.49     35.34 o 
   2   2  20      144.41      163.88     33.61 o 
   3   2  20        0.77        4.60     42.49 o 
   4   2  20        1.18        4.07     67.23 o 
   5   2  20       42.05       63.28     58.38 o 
   6   2  20       12.12        3.06     37.79 o 
   1   3  20       55.80       85.34     39.39 o 
   2   3  20       21.56       49.62     50.84 o 
   3   3  20        5.53      -44.75     44.75 o 
   4   3  20      484.80      464.94     61.69 o 
   5   3  20       13.17       95.90     93.32 o 
   0   4  20      210.12      192.70     59.30 o 
   1   4  20      509.40      603.32     58.43 o 
   2   4  20        3.03       60.25     48.88 o 
   3   4  20      698.44      755.16     95.34 o 
   4   4  20      103.30       44.31     56.59 o 
   5   4  20      385.99      550.19     80.24 o 
   1   5  20        0.35      -40.58     40.58 o 
   2   5  20       44.94       30.89     35.78 o 
   3   5  20      128.05      118.02     55.13 o 
   4   5  20      102.57       47.09     52.63 o 
   0   6  20       30.14       68.32     51.92 o 
   1   6  20      156.80      165.29     44.16 o 
   2   6  20       32.75       17.75     37.28 o 
   1   1  21        2.89      -19.61     30.47 o 
   2   1  21        3.75       -1.65     34.69 o 
   3   1  21        0.94      -15.78     43.56 o 
   0   2  21       34.68      206.19     67.24 o 
   1   2  21      154.60      171.61     35.79 o 
   2   2  21       95.65      104.17     41.84 o 
                                                 
